# Supplementary material for: Widespread reworking of Hadean-to-Eoarchean continents during Earth’s thermal peak
Source: Nat Commun. 2021 Jan 12;12:331. doi: 10.1038/s41467-020-20514-4 (PMC7803784; doi:10.1038/s41467-020-20514-4)
Supplement: Supplementary file 4 — Supplementary Data 1 [file 41467_2020_20514_MOESM4_ESM.xlsx]

## Sheet: PlotDat1
Source sheet	ALL	2200	0
Plot name	ProbDens1	2201.4	0
Plot Type	16	2202.8	0
1st free col	5	2204.2	0
Sigma Level	2	2205.6	0
Absolute Errs	TRUE	2207	0
Symbol Type	1	2208.4	0
Inverse Plot	FALSE	2209.8	0
Color Plot	TRUE	2211.2	0
3D plot	FALSE	2212.6	0
Linear	FALSE	2214	0
Data Range	Z2:AA323	2215.4	0
Filled Symbols	TRUE	2216.8	0
ConcAge	FALSE	2218.2	0
ConcSwap	FALSE	2219.6	0
1st Symbol-row	1	2221	0
		2222.4	0
		2223.8	0
		2225.2	0
		2226.6	0
		2228	0
		2229.4	0
		2230.8	0
		2232.2	0
		2233.6	0
		2235	0
		2236.4	0
		2237.8	0
		2239.2	0
		2240.6	0
		2242	0
		2243.4	0
		2244.8	0
		2246.2	0
		2247.6	0
		2249	0
		2250.4	0
		2251.8	0
		2253.2	0
		2254.6	0
		2256	0
		2257.4	0
		2258.8	3.12262e-09
		2260.2	3.5753e-09
		2261.6	4.08945e-09
		2263	4.6728e-09
		2264.4	5.33396e-09
		2265.8	6.0825e-09
		2267.2	6.92905e-09
		2268.6	7.88543e-09
		2270	8.96472e-09
		2271.4	1.01814e-08
		2272.8	1.15515e-08
		2274.2	1.30927e-08
		2275.6	1.48245e-08
		2277	1.67684e-08
		2278.4	1.89479e-08
		2279.8	2.1389e-08
		2281.2	2.41201e-08
		2282.6	2.71725e-08
		2284	3.05801e-08
		2285.4	3.43801e-08
		2286.8	3.86132e-08
		2288.2	4.33236e-08
		2289.6	4.85593e-08
		2291	5.43726e-08
		2292.4	6.08203e-08
		2293.8	6.79635e-08
		2295.2	7.58688e-08
		2296.6	8.46077e-08
		2298	9.42577e-08
		2299.4	1.04902e-07
		2300.8	1.1663e-07
		2302.2	1.29538e-07
		2303.6	1.43728e-07
		2305	1.59312e-07
		2306.4	1.76406e-07
		2307.8	1.95136e-07
		2309.2	2.15637e-07
		2310.6	2.3805e-07
		2312	2.62526e-07
		2313.4	2.89225e-07
		2314.8	3.18317e-07
		2316.2	3.49981e-07
		2317.6	3.84404e-07
		2319	4.21785e-07
		2320.4	4.62332e-07
		2321.8	5.06264e-07
		2323.2	5.53809e-07
		2324.6	6.05205e-07
		2326	6.607e-07
		2327.4	7.20554e-07
		2328.8	7.85034e-07
		2330.2	8.54417e-07
		2331.6	9.2899e-07
		2333	1.00905e-06
		2334.4	1.0949e-06
		2335.8	1.18684e-06
		2337.2	1.28521e-06
		2338.6	1.39032e-06
		2340	1.5025e-06
		2341.4	1.62208e-06
		2342.8	1.74942e-06
		2344.2	1.88483e-06
		2345.6	2.02867e-06
		2347	2.18127e-06
		2348.4	2.34298e-06
		2349.8	2.51412e-06
		2351.2	2.69504e-06
		2352.6	2.88604e-06
		2354	3.08745e-06
		2355.4	3.29957e-06
		2356.8	3.52269e-06
		2358.2	3.75709e-06
		2359.6	4.00302e-06
		2361	4.26074e-06
		2362.4	4.53044e-06
		2363.8	4.81235e-06
		2365.2	5.10661e-06
		2366.6	5.41337e-06
		2368	5.73275e-06
		2369.4	6.06483e-06
		2370.8	6.40963e-06
		2372.2	6.76718e-06
		2373.6	7.13744e-06
		2375	7.52032e-06
		2376.4	7.91572e-06
		2377.8	8.32346e-06
		2379.2	8.74334e-06
		2380.6	9.17509e-06
		2382	9.61842e-06
		2383.4	1.00729e-05
		2384.8	1.05383e-05
		2386.2	1.10139e-05
		2387.6	1.14993e-05
		2389	1.1994e-05
		2390.4	1.24973e-05
		2391.8	1.30085e-05
		2393.2	1.35269e-05
		2394.6	1.40517e-05
		2396	1.45821e-05
		2397.4	1.51172e-05
		2398.8	1.5656e-05
		2400.2	1.61976e-05
		2401.6	1.6741e-05
		2403	1.7285e-05
		2404.4	1.78287e-05
		2405.8	1.83708e-05
		2407.2	1.89103e-05
		2408.6	1.94458e-05
		2410	1.99763e-05
		2411.4	2.05004e-05
		2412.8	2.1017e-05
		2414.2	2.15279e-05
		2415.6	2.20256e-05
		2417	2.25121e-05
		2418.4	2.29859e-05
		2419.8	2.3446e-05
		2421.2	2.38911e-05
		2422.6	2.43199e-05
		2424	2.47313e-05
		2425.4	2.51243e-05
		2426.8	2.54976e-05
		2428.2	2.58503e-05
		2429.6	2.61812e-05
		2431	2.64896e-05
		2432.4	2.67745e-05
		2433.8	2.70349e-05
		2435.2	2.72735e-05
		2436.6	2.74831e-05
		2438	2.76663e-05
		2439.4	2.78225e-05
		2440.8	2.79512e-05
		2442.2	2.80521e-05
		2443.6	2.81248e-05
		2445	2.81692e-05
		2446.4	2.81851e-05
		2447.8	2.81724e-05
		2449.2	2.81312e-05
		2450.6	2.80616e-05
		2452	2.79639e-05
		2453.4	2.78382e-05
		2454.8	2.76851e-05
		2456.2	2.75049e-05
		2457.6	2.72982e-05
		2459	2.70657e-05
		2460.4	2.68079e-05
		2461.8	2.65258e-05
		2463.2	2.622e-05
		2464.6	2.58915e-05
		2466	2.55412e-05
		2467.4	2.51702e-05
		2468.8	2.47795e-05
		2470.2	2.43701e-05
		2471.6	2.39432e-05
		2473	2.35e-05
		2474.4	2.30417e-05
		2475.8	2.25694e-05
		2477.2	2.20845e-05
		2478.6	2.15881e-05
		2480	2.10815e-05
		2481.4	2.0566e-05
		2482.8	2.00428e-05
		2484.2	1.95131e-05
		2485.6	1.89783e-05
		2487	1.84426e-05
		2488.4	1.7901e-05
		2489.8	1.73577e-05
		2491.2	1.6814e-05
		2492.6	1.62708e-05
		2494	1.57293e-05
		2495.4	1.51905e-05
		2496.8	1.46554e-05
		2498.2	1.41248e-05
		2499.6	1.35998e-05
		2501	1.3081e-05
		2502.4	1.25694e-05
		2503.8	1.20657e-05
		2505.2	1.15705e-05
		2506.6	1.10845e-05
		2508	1.06082e-05
		2509.4	1.01422e-05
		2510.8	9.687e-06
		2512.2	9.24294e-06
		2513.6	8.81042e-06
		2515	8.38976e-06
		2516.4	7.98121e-06
		2517.8	7.585e-06
		2519.2	7.2013e-06
		2520.6	6.83022e-06
		2522	6.47185e-06
		2523.4	6.12623e-06
		2524.8	5.79335e-06
		2526.2	5.47318e-06
		2527.6	5.16564e-06
		2529	4.87062e-06
		2530.4	4.59132e-06
		2531.8	4.32119e-06
		2533.2	4.0631e-06
		2534.6	3.81685e-06
		2536	3.58219e-06
		2537.4	3.35888e-06
		2538.8	3.14663e-06
		2540.2	2.94516e-06
		2541.6	2.75417e-06
		2543	2.57335e-06
		2544.4	2.40238e-06
		2545.8	2.24093e-06
		2547.2	2.08867e-06
		2548.6	1.94527e-06
		2550	1.81038e-06
		2551.4	1.68367e-06
		2552.8	1.56481e-06
		2554.2	1.45346e-06
		2555.6	1.34929e-06
		2557	1.25198e-06
		2558.4	1.16119e-06
		2559.8	1.07663e-06
		2561.2	9.97983e-07
		2562.6	9.24948e-07
		2564	8.57236e-07
		2565.4	7.94566e-07
		2566.8	7.36665e-07
		2568.2	6.83271e-07
		2569.6	6.34132e-07
		2571	5.89006e-07
		2572.4	5.50812e-07
		2573.8	5.13107e-07
		2575.2	4.78753e-07
		2576.6	4.47548e-07
		2578	4.19303e-07
		2579.4	3.93838e-07
		2580.8	3.70983e-07
		2582.2	3.50578e-07
		2583.6	3.32475e-07
		2585	3.16532e-07
		2586.4	3.02619e-07
		2587.8	2.90614e-07
		2589.2	2.80403e-07
		2590.6	2.71881e-07
		2592	2.64953e-07
		2593.4	2.5953e-07
		2594.8	2.5553e-07
		2596.2	2.52879e-07
		2597.6	2.51511e-07
		2599	2.51365e-07
		2600.4	2.52388e-07
		2601.8	2.54531e-07
		2603.2	2.57753e-07
		2604.6	2.62016e-07
		2606	2.6729e-07
		2607.4	2.73548e-07
		2608.8	2.80768e-07
		2610.2	2.88932e-07
		2611.6	2.98028e-07
		2613	3.08047e-07
		2614.4	3.18982e-07
		2615.8	3.30833e-07
		2617.2	3.436e-07
		2618.6	3.57289e-07
		2620	3.71908e-07
		2621.4	3.87466e-07
		2622.8	4.03978e-07
		2624.2	4.21459e-07
		2625.6	4.39928e-07
		2627	4.59405e-07
		2628.4	4.79912e-07
		2629.8	5.01476e-07
		2631.2	5.24122e-07
		2632.6	5.47879e-07
		2634	5.72777e-07
		2635.4	5.96086e-07
		2636.8	6.23718e-07
		2638.2	6.52549e-07
		2639.6	6.82619e-07
		2641	7.1397e-07
		2642.4	7.46646e-07
		2643.8	7.8069e-07
		2645.2	8.16145e-07
		2646.6	8.53056e-07
		2648	8.91469e-07
		2649.4	9.3143e-07
		2650.8	9.72985e-07
		2652.2	1.01618e-06
		2653.6	1.06106e-06
		2655	1.10768e-06
		2656.4	1.15608e-06
		2657.8	1.20632e-06
		2659.2	1.25843e-06
		2660.6	1.31247e-06
		2662	1.36849e-06
		2663.4	1.42653e-06
		2664.8	1.48664e-06
		2666.2	1.54888e-06
		2667.6	1.61328e-06
		2669	1.6799e-06
		2670.4	1.74878e-06
		2671.8	1.81997e-06
		2673.2	1.89352e-06
		2674.6	1.96947e-06
		2676	2.04786e-06
		2677.4	2.12874e-06
		2678.8	2.21215e-06
		2680.2	2.29813e-06
		2681.6	2.38672e-06
		2683	2.47796e-06
		2684.4	2.57188e-06
		2685.8	2.66853e-06
		2687.2	2.76793e-06
		2688.6	2.87012e-06
		2690	2.97513e-06
		2691.4	3.08298e-06
		2692.8	3.19369e-06
		2694.2	3.3073e-06
		2695.6	3.42383e-06
		2697	3.54328e-06
		2698.4	3.66569e-06
		2699.8	3.79105e-06
		2701.2	3.91938e-06
		2702.6	4.05068e-06
		2704	4.18497e-06
		2705.4	4.32223e-06
		2706.8	4.46247e-06
		2708.2	4.60567e-06
		2709.6	4.75184e-06
		2711	4.90095e-06
		2712.4	5.05298e-06
		2713.8	5.2111e-06
		2715.2	5.36901e-06
		2716.6	5.52978e-06
		2718	5.69337e-06
		2719.4	5.85973e-06
		2720.8	6.02883e-06
		2722.2	6.20062e-06
		2723.6	6.37504e-06
		2725	6.55205e-06
		2726.4	6.73158e-06
		2727.8	6.91356e-06
		2729.2	7.09793e-06
		2730.6	7.29416e-06
		2732	7.48349e-06
		2733.4	7.675e-06
		2734.8	7.86859e-06
		2736.2	8.06417e-06
		2737.6	8.26164e-06
		2739	8.46092e-06
		2740.4	8.66188e-06
		2741.8	8.86442e-06
		2743.2	9.07159e-06
		2744.6	9.27701e-06
		2746	9.48366e-06
		2747.4	9.69453e-06
		2748.8	9.90649e-06
		2750.2	1.01162e-05
		2751.6	1.03267e-05
		2753	1.05377e-05
		2754.4	1.07492e-05
		2755.8	1.09609e-05
		2757.2	1.11727e-05
		2758.6	1.13845e-05
		2760	1.15961e-05
		2761.4	1.18074e-05
		2762.8	1.20182e-05
		2764.2	1.22283e-05
		2765.6	1.24376e-05
		2767	1.26459e-05
		2768.4	1.2853e-05
		2769.8	1.30588e-05
		2771.2	1.32631e-05
		2772.6	1.34688e-05
		2774	1.36696e-05
		2775.4	1.38684e-05
		2776.8	1.4065e-05
		2778.2	1.42593e-05
		2779.6	1.44511e-05
		2781	1.46464e-05
		2782.4	1.48392e-05
		2783.8	1.50228e-05
		2785.2	1.52033e-05
		2786.6	1.53804e-05
		2788	1.5554e-05
		2789.4	1.57239e-05
		2790.8	1.589e-05
		2792.2	1.60522e-05
		2793.6	1.62103e-05
		2795	1.63641e-05
		2796.4	1.65136e-05
		2797.8	1.66585e-05
		2799.2	1.67988e-05
		2800.6	1.69374e-05
		2802	1.70681e-05
		2803.4	1.71969e-05
		2804.8	1.73177e-05
		2806.2	1.74332e-05
		2807.6	1.75434e-05
		2809	1.76482e-05
		2810.4	1.77476e-05
		2811.8	1.78413e-05
		2813.2	1.79295e-05
		2814.6	1.8012e-05
		2816	1.80918e-05
		2817.4	1.81629e-05
		2818.8	1.82281e-05
		2820.2	1.82874e-05
		2821.6	1.83409e-05
		2823	1.83884e-05
		2824.4	1.84332e-05
		2825.8	1.8469e-05
		2827.2	1.84989e-05
		2828.6	1.85229e-05
		2830	1.85411e-05
		2831.4	1.85533e-05
		2832.8	1.85598e-05
		2834.2	1.85605e-05
		2835.6	1.85586e-05
		2837	1.85481e-05
		2838.4	1.8532e-05
		2839.8	1.85104e-05
		2841.2	1.84834e-05
		2842.6	1.8451e-05
		2844	1.84134e-05
		2845.4	1.83707e-05
		2846.8	1.83229e-05
		2848.2	1.82703e-05
		2849.6	1.82161e-05
		2851	1.81573e-05
		2852.4	1.80974e-05
		2853.8	1.80303e-05
		2855.2	1.79561e-05
		2856.6	1.78872e-05
		2858	1.78087e-05
		2859.4	1.77265e-05
		2860.8	1.7641e-05
		2862.2	1.75492e-05
		2863.6	1.74543e-05
		2865	1.73564e-05
		2866.4	1.72559e-05
		2867.8	1.71593e-05
		2869.2	1.70543e-05
		2870.6	1.69472e-05
		2872	1.68381e-05
		2873.4	1.67274e-05
		2874.8	1.66152e-05
		2876.2	1.65018e-05
		2877.6	1.63873e-05
		2879	1.62719e-05
		2880.4	1.61591e-05
		2881.8	1.60496e-05
		2883.2	1.59339e-05
		2884.6	1.58214e-05
		2886	1.57062e-05
		2887.4	1.55916e-05
		2888.8	1.54777e-05
		2890.2	1.53649e-05
		2891.6	1.52533e-05
		2893	1.51432e-05
		2894.4	1.50348e-05
		2895.8	1.49283e-05
		2897.2	1.48239e-05
		2898.6	1.47251e-05
		2900	1.46258e-05
		2901.4	1.45357e-05
		2902.8	1.44457e-05
		2904.2	1.43559e-05
		2905.6	1.42695e-05
		2907	1.41868e-05
		2908.4	1.4108e-05
		2909.8	1.40333e-05
		2911.2	1.39629e-05
		2912.6	1.3897e-05
		2914	1.3839e-05
		2915.4	1.37828e-05
		2916.8	1.37318e-05
		2918.2	1.36892e-05
		2919.6	1.36523e-05
		2921	1.36212e-05
		2922.4	1.35963e-05
		2923.8	1.35775e-05
		2925.2	1.3562e-05
		2926.6	1.3553e-05
		2928	1.35506e-05
		2929.4	1.35551e-05
		2930.8	1.35666e-05
		2932.2	1.35853e-05
		2933.6	1.36114e-05
		2935	1.3645e-05
		2936.4	1.36864e-05
		2937.8	1.37358e-05
		2939.2	1.37932e-05
		2940.6	1.38589e-05
		2942	1.39331e-05
		2943.4	1.40159e-05
		2944.8	1.41076e-05
		2946.2	1.42114e-05
		2947.6	1.43245e-05
		2949	1.4444e-05
		2950.4	1.45731e-05
		2951.8	1.4715e-05
		2953.2	1.48639e-05
		2954.6	1.50229e-05
		2956	1.51922e-05
		2957.4	1.5372e-05
		2958.8	1.55625e-05
		2960.2	1.57672e-05
		2961.6	1.5983e-05
		2963	1.62103e-05
		2964.4	1.6446e-05
		2965.8	1.66934e-05
		2967.2	1.69589e-05
		2968.6	1.72306e-05
		2970	1.75179e-05
		2971.4	1.78147e-05
		2972.8	1.81242e-05
		2974.2	1.84499e-05
		2975.6	1.87858e-05
		2977	1.91383e-05
		2978.4	1.95015e-05
		2979.8	1.98849e-05
		2981.2	2.02798e-05
		2982.6	2.06861e-05
		2984	2.11134e-05
		2985.4	2.15526e-05
		2986.8	2.20039e-05
		2988.2	2.24704e-05
		2989.6	2.29525e-05
		2991	2.34503e-05
		2992.4	2.39672e-05
		2993.8	2.45038e-05
		2995.2	2.50507e-05
		2996.6	2.56175e-05
		2998	2.61981e-05
		2999.4	2.67989e-05
		3000.8	2.74172e-05
		3002.2	2.80499e-05
		3003.6	2.87001e-05
		3005	2.93682e-05
		3006.4	3.00541e-05
		3007.8	3.07581e-05
		3009.2	3.14803e-05
		3010.6	3.2224e-05
		3012	3.2983e-05
		3013.4	3.37638e-05
		3014.8	3.45602e-05
		3016.2	3.53754e-05
		3017.6	3.62125e-05
		3019	3.70654e-05
		3020.4	3.79372e-05
		3021.8	3.8831e-05
		3023.2	3.97472e-05
		3024.6	4.06829e-05
		3026	4.16346e-05
		3027.4	4.26022e-05
		3028.8	4.35919e-05
		3030.2	4.45973e-05
		3031.6	4.56276e-05
		3033	4.66738e-05
		3034.4	4.77386e-05
		3035.8	4.88189e-05
		3037.2	4.99204e-05
		3038.6	5.10402e-05
		3040	5.21749e-05
		3041.4	5.33274e-05
		3042.8	5.45005e-05
		3044.2	5.56911e-05
		3045.6	5.68959e-05
		3047	5.81176e-05
		3048.4	5.93622e-05
		3049.8	6.06238e-05
		3051.2	6.18989e-05
		3052.6	6.31963e-05
		3054	6.45106e-05
		3055.4	6.58377e-05
		3056.8	6.71742e-05
		3058.2	6.85258e-05
		3059.6	6.98922e-05
		3061	7.12893e-05
		3062.4	7.2686e-05
		3063.8	7.4097e-05
		3065.2	7.55285e-05
		3066.6	7.69712e-05
		3068	7.84279e-05
		3069.4	7.99047e-05
		3070.8	8.13864e-05
		3072.2	8.28846e-05
		3073.6	8.43966e-05
		3075	8.59223e-05
		3076.4	8.74619e-05
		3077.8	8.90186e-05
		3079.2	9.05893e-05
		3080.6	9.21742e-05
		3082	9.37735e-05
		3083.4	9.53843e-05
		3084.8	9.70094e-05
		3086.2	9.86496e-05
		3087.6	0.000100308
		3089	0.000101983
		3090.4	0.000103667
		3091.8	0.000105371
		3093.2	0.000107092
		3094.6	0.000108831
		3096	0.00011059
		3097.4	0.000112366
		3098.8	0.000114161
		3100.2	0.00011598
		3101.6	0.000117817
		3103	0.00011968
		3104.4	0.000121562
		3105.8	0.000123478
		3107.2	0.000125411
		3108.6	0.000127366
		3110	0.000129349
		3111.4	0.00013137
		3112.8	0.000133418
		3114.2	0.000135497
		3115.6	0.000137609
		3117	0.000139752
		3118.4	0.000141938
		3119.8	0.000144154
		3121.2	0.000146406
		3122.6	0.000148701
		3124	0.000151045
		3125.4	0.000153423
		3126.8	0.000155848
		3128.2	0.000158319
		3129.6	0.00016084
		3131	0.000163412
		3132.4	0.000166041
		3133.8	0.000168724
		3135.2	0.000171462
		3136.6	0.000174263
		3138	0.000177125
		3139.4	0.000180048
		3140.8	0.000183046
		3142.2	0.000186111
		3143.6	0.000189248
		3145	0.000192458
		3146.4	0.000195738
		3147.8	0.000199103
		3149.2	0.000202554
		3150.6	0.000206082
		3152	0.000209698
		3153.4	0.000213403
		3154.8	0.000217201
		3156.2	0.000221097
		3157.6	0.000225086
		3159	0.000229176
		3160.4	0.00023337
		3161.8	0.000237675
		3163.2	0.000242088
		3164.6	0.000246617
		3166	0.000251264
		3167.4	0.000256028
		3168.8	0.00026092
		3170.2	0.000265939
		3171.6	0.000271086
		3173	0.000276372
		3174.4	0.000281795
		3175.8	0.00028736
		3177.2	0.000293071
		3178.6	0.000298928
		3180	0.000304941
		3181.4	0.000311108
		3182.8	0.000317442
		3184.2	0.000323937
		3185.6	0.000330604
		3187	0.000337437
		3188.4	0.00034445
		3189.8	0.00035164
		3191.2	0.000359013
		3192.6	0.000366577
		3194	0.00037433
		3195.4	0.00038228
		3196.8	0.000390427
		3198.2	0.000398777
		3199.6	0.000407332
		3201	0.000416101
		3202.4	0.000425083
		3203.8	0.000434278
		3205.2	0.000443694
		3206.6	0.000453339
		3208	0.000463207
		3209.4	0.000473302
		3210.8	0.000483638
		3212.2	0.0004942
		3213.6	0.000505001
		3215	0.000516039
		3216.4	0.000527321
		3217.8	0.000538843
		3219.2	0.00055061
		3220.6	0.000562629
		3222	0.00057489
		3223.4	0.000587402
		3224.8	0.000600167
		3226.2	0.000613176
		3227.6	0.000626434
		3229	0.000639943
		3230.4	0.0006537
		3231.8	0.000667707
		3233.2	0.000681962
		3234.6	0.000696473
		3236	0.000711221
		3237.4	0.000726212
		3238.8	0.000741451
		3240.2	0.000756924
		3241.6	0.000772638
		3243	0.000788589
		3244.4	0.000804767
		3245.8	0.000821171
		3247.2	0.000837798
		3248.6	0.000854649
		3250	0.000871712
		3251.4	0.000888989
		3252.8	0.000906473
		3254.2	0.000924155
		3255.6	0.000942033
		3257	0.000960105
		3258.4	0.00097836
		3259.8	0.000996796
		3261.2	0.0010154
		3262.6	0.00103418
		3264	0.00105311
		3265.4	0.0010722
		3266.8	0.00109144
		3268.2	0.00111081
		3269.6	0.00113032
		3271	0.00114995
		3272.4	0.00116971
		3273.8	0.00118957
		3275.2	0.00120954
		3276.6	0.00122961
		3278	0.00124977
		3279.4	0.00127
		3280.8	0.00129032
		3282.2	0.0013107
		3283.6	0.00133113
		3285	0.00135162
		3286.4	0.00137215
		3287.8	0.00139272
		3289.2	0.00141332
		3290.6	0.00143393
		3292	0.00145457
		3293.4	0.0014752
		3294.8	0.00149584
		3296.2	0.00151647
		3297.6	0.00153708
		3299	0.00155766
		3300.4	0.00157822
		3301.8	0.00159874
		3303.2	0.00161921
		3304.6	0.00163964
		3306	0.00165999
		3307.4	0.00168029
		3308.8	0.00170051
		3310.2	0.00172065
		3311.6	0.00174071
		3313	0.00176067
		3314.4	0.00178053
		3315.8	0.00180028
		3317.2	0.00181992
		3318.6	0.00183944
		3320	0.00185883
		3321.4	0.00187809
		3322.8	0.00189722
		3324.2	0.00191619
		3325.6	0.00193501
		3327	0.00195368
		3328.4	0.00197219
		3329.8	0.00199052
		3331.2	0.00200867
		3332.6	0.00202664
		3334	0.00204442
		3335.4	0.002062
		3336.8	0.00207939
		3338.2	0.00209657
		3339.6	0.00211354
		3341	0.00213028
		3342.4	0.0021468
		3343.8	0.00216309
		3345.2	0.00217915
		3346.6	0.00219496
		3348	0.00221052
		3349.4	0.00222583
		3350.8	0.00224088
		3352.2	0.00225567
		3353.6	0.00227018
		3355	0.00228442
		3356.4	0.00229838
		3357.8	0.00231204
		3359.2	0.00232542
		3360.6	0.00233849
		3362	0.00235127
		3363.4	0.00236373
		3364.8	0.00237589
		3366.2	0.00238772
		3367.6	0.00239923
		3369	0.00241041
		3370.4	0.00242127
		3371.8	0.00243179
		3373.2	0.00244196
		3374.6	0.0024518
		3376	0.00246128
		3377.4	0.0024704
		3378.8	0.00247917
		3380.2	0.00248758
		3381.6	0.00249563
		3383	0.0025033
		3384.4	0.00251061
		3385.8	0.00251754
		3387.2	0.0025241
		3388.6	0.00253028
		3390	0.00253608
		3391.4	0.00254149
		3392.8	0.00254652
		3394.2	0.00255117
		3395.6	0.00255542
		3397	0.00255929
		3398.4	0.00256276
		3399.8	0.00256584
		3401.2	0.00256854
		3402.6	0.00257083
		3404	0.00257274
		3405.4	0.00257425
		3406.8	0.00257538
		3408.2	0.00257611
		3409.6	0.00257645
		3411	0.0025764
		3412.4	0.00257597
		3413.8	0.00257515
		3415.2	0.00257394
		3416.6	0.00257235
		3418	0.00257038
		3419.4	0.00256804
		3420.8	0.00256532
		3422.2	0.00256223
		3423.6	0.00255877
		3425	0.00255495
		3426.4	0.00255077
		3427.8	0.00254623
		3429.2	0.00254134
		3430.6	0.0025361
		3432	0.00253052
		3433.4	0.0025246
		3434.8	0.00251835
		3436.2	0.00251176
		3437.6	0.00250486
		3439	0.00249764
		3440.4	0.00249011
		3441.8	0.00248227
		3443.2	0.00247414
		3444.6	0.00246571
		3446	0.00245699
		3447.4	0.00244799
		3448.8	0.00243872
		3450.2	0.00242918
		3451.6	0.00241939
		3453	0.00240934
		3454.4	0.00239904
		3455.8	0.0023885
		3457.2	0.00237773
		3458.6	0.00236673
		3460	0.00235552
		3461.4	0.0023441
		3462.8	0.00233247
		3464.2	0.00232065
		3465.6	0.00230864
		3467	0.00229645
		3468.4	0.00228408
		3469.8	0.00227155
		3471.2	0.00225885
		3472.6	0.00224601
		3474	0.00223302
		3475.4	0.0022199
		3476.8	0.00220664
		3478.2	0.00219327
		3479.6	0.00217977
		3481	0.00216617
		3482.4	0.00215247
		3483.8	0.00213867
		3485.2	0.00212478
		3486.6	0.00211081
		3488	0.00209676
		3489.4	0.00208264
		3490.8	0.00206846
		3492.2	0.00205423
		3493.6	0.00203994
		3495	0.00202561
		3496.4	0.00201124
		3497.8	0.00199684
		3499.2	0.0019824
		3500.6	0.00196795
		3502	0.00195348
		3503.4	0.001939
		3504.8	0.00192451
		3506.2	0.00191002
		3507.6	0.00189553
		3509	0.00188104
		3510.4	0.00186656
		3511.8	0.0018521
		3513.2	0.00183765
		3514.6	0.00182323
		3516	0.00180883
		3517.4	0.00179446
		3518.8	0.00178012
		3520.2	0.00176581
		3521.6	0.00175154
		3523	0.00173732
		3524.4	0.00172313
		3525.8	0.00170899
		3527.2	0.0016949
		3528.6	0.00168085
		3530	0.00166686
		3531.4	0.00165292
		3532.8	0.00163903
		3534.2	0.0016252
		3535.6	0.00161142
		3537	0.00159771
		3538.4	0.00158406
		3539.8	0.00157047
		3541.2	0.00155694
		3542.6	0.00154347
		3544	0.00153007
		3545.4	0.00151673
		3546.8	0.00150346
		3548.2	0.00149026
		3549.6	0.00147712
		3551	0.00146405
		3552.4	0.00145105
		3553.8	0.00143812
		3555.2	0.00142525
		3556.6	0.00141247
		3558	0.00139974
		3559.4	0.00138709
		3560.8	0.00137452
		3562.2	0.00136201
		3563.6	0.00134957
		3565	0.00133722
		3566.4	0.00132493
		3567.8	0.00131272
		3569.2	0.00130058
		3570.6	0.00128852
		3572	0.00127654
		3573.4	0.00126463
		3574.8	0.0012528
		3576.2	0.00124106
		3577.6	0.00122939
		3579	0.0012178
		3580.4	0.0012063
		3581.8	0.00119488
		3583.2	0.00118355
		3584.6	0.0011723
		3586	0.00116114
		3587.4	0.00115007
		3588.8	0.00113908
		3590.2	0.00112819
		3591.6	0.00111739
		3593	0.00110669
		3594.4	0.00109608
		3595.8	0.00108557
		3597.2	0.00107515
		3598.6	0.00106484
		3600	0.00105463
		3601.4	0.00104452
		3602.8	0.00103452
		3604.2	0.00102462
		3605.6	0.00101483
		3607	0.00100516
		3608.4	0.000995587
		3609.8	0.000986131
		3611.2	0.000976793
		3612.6	0.00096757
		3614	0.000958461
		3615.4	0.000949466
		3616.8	0.000940599
		3618.2	0.000931851
		3619.6	0.000923225
		3621	0.000914726
		3622.4	0.000906351
		3623.8	0.000898099
		3625.2	0.00088997
		3626.6	0.000881972
		3628	0.000874105
		3629.4	0.000866354
		3630.8	0.000858749
		3632.2	0.000851267
		3633.6	0.000843917
		3635	0.000836697
		3636.4	0.000829604
		3637.8	0.000822645
		3639.2	0.000815813
		3640.6	0.00080911
		3642	0.00080254
		3643.4	0.000796096
		3644.8	0.000789786
		3646.2	0.000783596
		3647.6	0.000777536
		3649	0.000771608
		3650.4	0.000765803
		3651.8	0.000760117
		3653.2	0.000754558
		3654.6	0.000749111
		3656	0.000743792
		3657.4	0.000738589
		3658.8	0.000733499
		3660.2	0.000728533
		3661.6	0.000723671
		3663	0.000718925
		3664.4	0.000714285
		3665.8	0.000709751
		3667.2	0.000705321
		3668.6	0.00070099
		3670	0.000696764
		3671.4	0.000692626
		3672.8	0.000688587
		3674.2	0.000684641
		3675.6	0.000680785
		3677	0.000677012
		3678.4	0.000673322
		3679.8	0.000669711
		3681.2	0.000666181
		3682.6	0.000662724
		3684	0.000659334
		3685.4	0.000656013
		3686.8	0.000652756
		3688.2	0.000649561
		3689.6	0.000646427
		3691	0.000643342
		3692.4	0.000640316
		3693.8	0.000637335
		3695.2	0.000634401
		3696.6	0.000631511
		3698	0.000628657
		3699.4	0.000625841
		3700.8	0.000623055
		3702.2	0.00062031
		3703.6	0.000617592
		3705	0.000614898
		3706.4	0.000612227
		3707.8	0.000609574
		3709.2	0.000606941
		3710.6	0.000604318
		3712	0.000601701
		3713.4	0.0005991
		3714.8	0.000596501
		3716.2	0.000593909
		3717.6	0.000591324
		3719	0.000588729
		3720.4	0.000586136
		3721.8	0.000583538
		3723.2	0.000580932
		3724.6	0.000578322
		3726	0.000575704
		3727.4	0.000573076
		3728.8	0.000570435
		3730.2	0.000567785
		3731.6	0.000565118
		3733	0.00056244
		3734.4	0.000559739
		3735.8	0.000557026
		3737.2	0.000554296
		3738.6	0.000551546
		3740	0.000548793
		3741.4	0.000546013
		3742.8	0.000543222
		3744.2	0.000540411
		3745.6	0.000537586
		3747	0.000534739
		3748.4	0.00053188
		3749.8	0.000529002
		3751.2	0.000526111
		3752.6	0.00052321
		3754	0.000520293
		3755.4	0.000517369
		3756.8	0.000514433
		3758.2	0.000511488
		3759.6	0.000508538
		3761	0.000505582
		3762.4	0.000502624
		3763.8	0.000499664
		3765.2	0.000496703
		3766.6	0.000493747
		3768	0.00049079
		3769.4	0.00048785
		3770.8	0.000484919
		3772.2	0.000481987
		3773.6	0.000479081
		3775	0.000476193
		3776.4	0.000473323
		3777.8	0.000470471
		3779.2	0.000467643
		3780.6	0.000464845
		3782	0.000462068
		3783.4	0.000459326
		3784.8	0.000456621
		3786.2	0.000453952
		3787.6	0.000451319
		3789	0.000448725
		3790.4	0.000446177
		3791.8	0.000443672
		3793.2	0.00044122
		3794.6	0.000438812
		3796	0.000436464
		3797.4	0.000434174
		3798.8	0.000431942
		3800.2	0.000429769
		3801.6	0.000427649
		3803	0.000425599
		3804.4	0.000423614
		3805.8	0.0004217
		3807.2	0.000419852
		3808.6	0.000418078
		3810	0.000416374
		3811.4	0.000414745
		3812.8	0.000413183
		3814.2	0.000411707
		3815.6	0.000410304
		3817	0.000408983
		3818.4	0.00040774
		3819.8	0.000406575
		3821.2	0.000405489
		3822.6	0.000404488
		3824	0.000403568
		3825.4	0.00040273
		3826.8	0.00040197
		3828.2	0.000401296
		3829.6	0.000400698
		3831	0.000400187
		3832.4	0.000399758
		3833.8	0.00039941
		3835.2	0.000399143
		3836.6	0.000398953
		3838	0.000398845
		3839.4	0.000398814
		3840.8	0.000398863
		3842.2	0.000398988
		3843.6	0.000399184
		3845	0.000399452
		3846.4	0.000399799
		3847.8	0.000400219
		3849.2	0.000400713
		3850.6	0.00040127
		3852	0.000401901
		3853.4	0.000402594
		3854.8	0.000403353
		3856.2	0.000404178
		3857.6	0.000405063
		3859	0.000406007
		3860.4	0.000407006
		3861.8	0.000408063
		3863.2	0.000409174
		3864.6	0.000410336
		3866	0.000411544
		3867.4	0.000412802
		3868.8	0.000414099
		3870.2	0.000415443
		3871.6	0.00041683
		3873	0.000418256
		3874.4	0.000419718
		3875.8	0.000421214
		3877.2	0.000422742
		3878.6	0.000424299
		3880	0.000425883
		3881.4	0.000427492
		3882.8	0.00042912
		3884.2	0.000430772
		3885.6	0.000432441
		3887	0.000434126
		3888.4	0.000435821
		3889.8	0.000437526
		3891.2	0.000439244
		3892.6	0.000440967
		3894	0.000442688
		3895.4	0.000444416
		3896.8	0.00044614
		3898.2	0.000447861
		3899.6	0.000449572
		3901	0.000451276
		3902.4	0.000452972
		3903.8	0.000454659
		3905.2	0.000456327
		3906.6	0.00045798
		3908	0.000459613
		3909.4	0.00046122
		3910.8	0.000462806
		3912.2	0.000464362
		3913.6	0.000465888
		3915	0.000467386
		3916.4	0.00046885
		3917.8	0.000470278
		3919.2	0.000471661
		3920.6	0.000473007
		3922	0.000474307
		3923.4	0.000475569
		3924.8	0.000476784
		3926.2	0.000477949
		3927.6	0.000479063
		3929	0.000480124
		3930.4	0.00048113
		3931.8	0.000482078
		3933.2	0.000482967
		3934.6	0.000483796
		3936	0.000484562
		3937.4	0.000485263
		3938.8	0.000485899
		3940.2	0.000486467
		3941.6	0.000486962
		3943	0.00048739
		3944.4	0.000487746
		3945.8	0.000488026
		3947.2	0.000488234
		3948.6	0.000488366
		3950	0.000488421
		3951.4	0.000488395
		3952.8	0.00048829
		3954.2	0.000488106
		3955.6	0.000487844
		3957	0.000487501
		3958.4	0.000487076
		3959.8	0.000486569
		3961.2	0.000485979
		3962.6	0.000485303
		3964	0.000484547
		3965.4	0.000483708
		3966.8	0.000482782
		3968.2	0.000481776
		3969.6	0.000480687
		3971	0.000479515
		3972.4	0.000478257
		3973.8	0.00047692
		3975.2	0.000475499
		3976.6	0.000473998
		3978	0.000472419
		3979.4	0.000470762
		3980.8	0.000469023
		3982.2	0.000467209
		3983.6	0.000465319
		3985	0.000463354
		3986.4	0.000461315
		3987.8	0.000459204
		3989.2	0.000457021
		3990.6	0.000454768
		3992	0.000452443
		3993.4	0.000450052
		3994.8	0.000447596
		3996.2	0.00044508
		3997.6	0.000442501
		3999	0.000439862
		4000.4	0.000437162
		4001.8	0.000434408
		4003.2	0.000431596
		4004.6	0.000428732
		4006	0.000425816
		4007.4	0.000422854
		4008.8	0.000419842
		4010.2	0.000416784
		4011.6	0.000413686
		4013	0.000410541
		4014.4	0.000407359
		4015.8	0.000404142
		4017.2	0.00040089
		4018.6	0.000397603
		4020	0.000394278
		4021.4	0.00039093
		4022.8	0.000387553
		4024.2	0.00038415
		4025.6	0.000380718
		4027	0.000377267
		4028.4	0.000373789
		4029.8	0.000370298
		4031.2	0.000366789
		4032.6	0.000363264
		4034	0.000359724
		4035.4	0.000356171
		4036.8	0.000352601
		4038.2	0.000349025
		4039.6	0.000345443
		4041	0.000341855
		4042.4	0.00033826
		4043.8	0.000334662
		4045.2	0.000331061
		4046.6	0.000327459
		4048	0.000323856
		4049.4	0.000320254
		4050.8	0.000316655
		4052.2	0.000313058
		4053.6	0.000309457
		4055	0.000305868
		4056.4	0.000302283
		4057.8	0.000298708
		4059.2	0.000295145
		4060.6	0.000291592
		4062	0.000288048
		4063.4	0.000284516
		4064.8	0.000280994
		4066.2	0.000277487
		4067.6	0.000273993
		4069	0.000270514
		4070.4	0.000267051
		4071.8	0.000263603
		4073.2	0.000260168
		4074.6	0.000256754
		4076	0.000253355
		4077.4	0.000249977
		4078.8	0.000246618
		4080.2	0.000243279
		4081.6	0.00023996
		4083	0.000236661
		4084.4	0.000233383
		4085.8	0.000230128
		4087.2	0.000226894
		4088.6	0.000223683
		4090	0.000220494
		4091.4	0.000217327
		4092.8	0.000214183
		4094.2	0.000211066
		4095.6	0.000207971
		4097	0.000204904
		4098.4	0.000201863
		4099.8	0.000198847
		4101.2	0.000195854
		4102.6	0.00019289
		4104	0.000189953
		4105.4	0.000187042
		4106.8	0.000184159
		4108.2	0.000181303
		4109.6	0.000178471
		4111	0.00017567
		4112.4	0.000172898
		4113.8	0.000170153
		4115.2	0.000167434
		4116.6	0.000164746
		4118	0.000162087
		4119.4	0.000159456
		4120.8	0.000156855
		4122.2	0.000154282
		4123.6	0.000151739
		4125	0.000149224
		4126.4	0.000146737
		4127.8	0.000144281
		4129.2	0.000141855
		4130.6	0.000139459
		4132	0.000137092
		4133.4	0.000134754
		4134.8	0.000132446
		4136.2	0.000130167
		4137.6	0.000127918
		4139	0.000125698
		4140.4	0.000123507
		4141.8	0.000121346
		4143.2	0.000119214
		4144.6	0.000117111
		4146	0.000115037
		4147.4	0.000112992
		4148.8	0.000110976
		4150.2	0.000108989
		4151.6	0.00010703
		4153	0.0001051
		4154.4	0.000103198
		4155.8	0.000101324
		4157.2	9.94778e-05
		4158.6	9.76595e-05
		4160	9.58688e-05
		4161.4	9.41055e-05
		4162.8	9.23693e-05
		4164.2	9.06601e-05
		4165.6	8.89776e-05
		4167	8.73217e-05
		4168.4	8.5692e-05
		4169.8	8.40883e-05
		4171.2	8.25104e-05
		4172.6	8.09521e-05
		4174	7.94253e-05
		4175.4	7.79236e-05
		4176.8	7.64467e-05
		4178.2	7.49942e-05
		4179.6	7.35628e-05
		4181	7.21558e-05
		4182.4	7.07758e-05
		4183.8	6.9419e-05
		4185.2	6.80853e-05
		4186.6	6.67713e-05
		4188	6.54799e-05
		4189.4	6.42108e-05
		4190.8	6.29669e-05
		4192.2	6.17447e-05
		4193.6	6.05408e-05
		4195	5.93612e-05
		4196.4	5.81995e-05
		4197.8	5.70613e-05
		4199.2	5.59433e-05
		4200.6	5.48451e-05
		4202	5.37665e-05
		4203.4	5.27043e-05
		4204.8	5.16644e-05
		4206.2	5.064e-05
		4207.6	4.96373e-05
		4209	4.86527e-05
		4210.4	4.7686e-05
		4211.8	4.67339e-05
		4213.2	4.58024e-05
		4214.6	4.4888e-05
		4216	4.39904e-05
		4217.4	4.31093e-05
		4218.8	4.22445e-05
		4220.2	4.13927e-05
		4221.6	4.05599e-05
		4223	3.97395e-05
		4224.4	3.89377e-05
		4225.8	3.81479e-05
		4227.2	3.73761e-05
		4228.6	3.66187e-05
		4230	3.58757e-05
		4231.4	3.51467e-05
		4232.8	3.44316e-05
		4234.2	3.373e-05
		4235.6	3.30418e-05
		4237	3.23668e-05
		4238.4	3.17047e-05
		4239.8	3.10553e-05
		4241.2	3.04154e-05
		4242.6	2.9791e-05
		4244	2.91758e-05
		4245.4	2.85756e-05
		4246.8	2.79871e-05
		4248.2	2.74101e-05
		4249.6	2.68443e-05
		4251	2.62897e-05
		4252.4	2.5746e-05
		4253.8	2.52131e-05
		4255.2	2.46876e-05
		4256.6	2.41758e-05
		4258	2.36742e-05
		4259.4	2.31826e-05
		4260.8	2.27008e-05
		4262.2	2.22288e-05
		4263.6	2.17663e-05
		4265	2.13131e-05
		4266.4	2.08692e-05
		4267.8	2.04313e-05
		4269.2	2.00025e-05
		4270.6	1.95827e-05
		4272	1.91747e-05
		4273.4	1.8775e-05
		4274.8	1.83836e-05
		4276.2	1.79972e-05
		4277.6	1.7622e-05
		4279	1.72546e-05
		4280.4	1.68949e-05
		4281.8	1.65398e-05
		4283.2	1.61923e-05
		4284.6	1.58553e-05
		4286	1.55254e-05
		4287.4	1.52026e-05
		4288.8	1.48867e-05
		4290.2	1.45775e-05
		4291.6	1.42751e-05
		4293	1.39792e-05
		4294.4	1.36897e-05
		4295.8	1.34065e-05
		4297.2	1.31266e-05
		4298.6	1.2853e-05
		4300	1.25884e-05
		4301.4	1.23297e-05
		4302.8	1.20707e-05
		4304.2	1.18238e-05
		4305.6	1.15824e-05
		4307	1.13432e-05
		4308.4	1.11126e-05
		4309.8	1.08841e-05
		4311.2	1.06639e-05
		4312.6	1.04487e-05
		4314	1.02384e-05
		4315.4	1.00328e-05
		4316.8	9.83184e-06
		4318.2	9.63548e-06
		4319.6	9.44361e-06
		4321	9.25612e-06
		4322.4	9.07294e-06
		4323.8	8.89398e-06
		4325.2	8.71914e-06
		4326.6	8.54835e-06
		4328	8.38152e-06
		4329.4	8.21856e-06
		4330.8	8.05939e-06
		4332.2	7.90393e-06
		4333.6	7.75211e-06
		4335	7.60383e-06
		4336.4	7.45903e-06
		4337.8	7.31453e-06
		4339.2	7.17662e-06
		4340.6	7.04194e-06
		4342	6.90743e-06
		4343.4	6.77924e-06
		4344.8	6.65406e-06
		4346.2	6.52879e-06
		4347.6	6.40951e-06
		4349	6.29302e-06
		4350.4	6.17624e-06
		4351.8	6.06523e-06
		4353.2	5.95684e-06
		4354.6	5.84813e-06
		4356	5.745e-06
		4357.4	5.64427e-06
		4358.8	5.54589e-06
		4360.2	5.44678e-06
		4361.6	5.3501e-06
		4363	5.25868e-06
		4364.4	5.16938e-06
		4365.8	5.0791e-06
		4367.2	4.99404e-06
		4368.6	4.91093e-06
		4370	4.82973e-06
		4371.4	4.75038e-06
		4372.8	4.67284e-06
		4374.2	4.59706e-06
		4375.6	4.52299e-06
		4377	4.45061e-06
		4378.4	4.37985e-06
		4379.8	4.31068e-06
		4381.2	4.24306e-06
		4382.6	4.17694e-06
		4384	4.1123e-06
		4385.4	4.04908e-06
		4386.8	3.98422e-06
		4388.2	3.92395e-06
		4389.6	3.86499e-06
		4391	3.8073e-06
		4392.4	3.75084e-06
		4393.8	3.69559e-06
		4395.2	3.64152e-06
		4396.6	3.58859e-06
		4398	3.53677e-06
		4399.4	3.48603e-06
		4400.8	3.43332e-06
		4402.2	3.38474e-06
		4403.6	3.33717e-06
		4405	3.29056e-06
		4406.4	3.24489e-06
		4407.8	3.19707e-06
		4409.2	3.15343e-06
		4410.6	3.11064e-06
		4412	3.06868e-06
		4413.4	3.02449e-06
		4414.8	2.98426e-06
		4416.2	2.94479e-06
		4417.6	2.90607e-06
		4419	2.86806e-06
		4420.4	2.82768e-06
		4421.8	2.79114e-06
		4423.2	2.75526e-06
		4424.6	2.72003e-06
		4426	2.68544e-06
		4427.4	2.65146e-06
		4428.8	2.61808e-06
		4430.2	2.58529e-06
		4431.6	2.55008e-06
		4433	2.51855e-06
		4434.4	2.48755e-06
		4435.8	2.45707e-06
		4437.2	2.4271e-06
		4438.6	2.39763e-06
		4440	2.36864e-06
		4441.4	2.34012e-06
		4442.8	2.31206e-06
		4444.2	2.28444e-06
		4445.6	2.25727e-06
		4447	2.23052e-06
		4448.4	2.20419e-06
		4449.8	2.17826e-06
		4451.2	2.15273e-06
		4452.6	2.12758e-06
		4454	2.10282e-06
		4455.4	2.07842e-06
		4456.8	2.05438e-06
		4458.2	2.0277e-06
		4459.6	2.00447e-06
		4461	1.98158e-06
		4462.4	1.95594e-06
		4463.8	1.93374e-06
		4465.2	1.91185e-06
		4466.6	1.88725e-06
		4468	1.8661e-06
		4469.4	1.84522e-06
		4470.8	1.82463e-06
		4472.2	1.8043e-06
		4473.6	1.78424e-06
		4475	1.76444e-06
		4476.4	1.74193e-06
		4477.8	1.72277e-06
		4479.2	1.70385e-06
		4480.6	1.68517e-06
		4482	1.66671e-06
		4483.4	1.64848e-06
		4484.8	1.63047e-06
		4486.2	1.61268e-06
		4487.6	1.59207e-06
		4489	1.57491e-06
		4490.4	1.55794e-06
		4491.8	1.54115e-06
		4493.2	1.52455e-06
		4494.6	1.50814e-06
		4496	1.49191e-06
		4497.4	1.47585e-06
		4498.8	1.45998e-06
		4500.2	1.44427e-06
		4501.6	1.42874e-06
		4503	1.41337e-06
		4504.4	1.39817e-06
		4505.8	1.38314e-06
		4507.2	1.36827e-06
		4508.6	1.35355e-06
		4510	1.339e-06
		4511.4	1.32459e-06
		4512.8	1.31035e-06
		4514.2	1.29625e-06
		4515.6	1.27921e-06
		4517	1.26549e-06
		4518.4	1.2519e-06
		4519.8	1.23846e-06
		4521.2	1.22516e-06
		4522.6	1.212e-06
		4524	1.19897e-06
		4525.4	1.18608e-06
		4526.8	1.17332e-06
		4528.2	1.16069e-06
		4529.6	1.14819e-06
		4531	1.13281e-06
		4532.4	1.12072e-06
		4533.8	1.10875e-06
		4535.2	1.0969e-06
		4536.6	1.08516e-06
		4538	1.07353e-06
		4539.4	1.06202e-06
		4540.8	1.05062e-06
		4542.2	1.03933e-06
		4543.6	1.02815e-06
		4545	1.01708e-06
		4546.4	1.00612e-06
		4547.8	9.95264e-07
		4549.2	9.84514e-07
		4550.6	9.73869e-07
		4552	9.63328e-07
		4553.4	9.52889e-07
		4554.8	9.42553e-07
		4556.2	9.29314e-07
		4557.6	9.19281e-07
		4559	9.09345e-07
		4560.4	8.99502e-07
		4561.8	8.89754e-07
		4563.2	8.80098e-07
		4564.6	8.70535e-07
		4566	8.61063e-07
		4567.4	8.51682e-07
		4568.8	8.42391e-07
		4570.2	8.33188e-07
		4571.6	8.24074e-07
		4573	8.15048e-07
		4574.4	8.06108e-07
		4575.8	7.97254e-07
		4577.2	7.88485e-07
		4578.6	7.79801e-07
		4580	7.712e-07
		4581.4	7.62683e-07
		4582.8	7.54247e-07
		4584.2	7.45894e-07
		4585.6	7.37621e-07
		4587	7.29428e-07
		4588.4	7.21315e-07
		4589.8	7.13281e-07
		4591.2	7.05325e-07
		4592.6	6.97446e-07
		4594	6.89644e-07
		4595.4	6.81918e-07
		4596.8	6.74267e-07
		4598.2	6.66692e-07
		4599.6	6.5919e-07
		4601	6.51763e-07
		4602.4	6.44407e-07
		4603.8	6.37125e-07
		4605.2	6.26847e-07
		4606.6	6.19794e-07
		4608	6.12809e-07
		4609.4	6.05891e-07
		4610.8	5.99041e-07
		4612.2	5.92257e-07
		4613.6	5.85539e-07
		4615	5.78886e-07
		4616.4	5.72299e-07
		4617.8	5.65775e-07
		4619.2	5.59316e-07
		4620.6	5.5292e-07
		4622	5.46586e-07
		4623.4	5.40315e-07
		4624.8	5.34105e-07
		4626.2	5.27957e-07
		4627.6	5.2187e-07
		4629	5.15843e-07
		4630.4	5.09876e-07
		4631.8	5.03967e-07
		4633.2	4.98118e-07
		4634.6	4.92327e-07
		4636	4.86594e-07
		4637.4	4.80919e-07
		4638.8	4.753e-07
		4640.2	4.69737e-07
		4641.6	4.64231e-07
		4643	4.5878e-07
		4644.4	4.53384e-07
		4645.8	4.48043e-07
		4647.2	4.42756e-07
		4648.6	4.3449e-07
		4650	4.29407e-07
		4651.4	4.24374e-07
		4652.8	4.1939e-07
		4654.2	4.14456e-07
		4655.6	4.0957e-07
		4657	4.04733e-07
		4658.4	3.99944e-07
		4659.8	3.95203e-07
		4661.2	3.90509e-07
		4662.6	3.85862e-07
		4664	3.81261e-07
		4665.4	3.76707e-07
		4666.8	3.72199e-07
		4668.2	3.67737e-07
		4669.6	3.63319e-07
		4671	3.58947e-07
		4672.4	3.54619e-07
		4673.8	3.50336e-07
		4675.2	3.46096e-07
		4676.6	3.419e-07
		4678	3.37747e-07
		4679.4	3.33637e-07
		4680.8	3.29569e-07
		4682.2	3.25544e-07
		4683.6	3.21561e-07
		4685	3.17619e-07
		4686.4	3.13718e-07
		4687.8	3.09858e-07
		4689.2	3.06039e-07
		4690.6	3.0226e-07
		4692	2.9852e-07
		4693.4	2.94821e-07
		4694.8	2.9116e-07
		4696.2	2.87539e-07
		4697.6	2.83956e-07
		4699	2.80411e-07
		4700.4	2.76904e-07
		4701.8	2.73435e-07
		4703.2	2.70003e-07
		4704.6	2.66609e-07
		4706	2.6325e-07
		4707.4	2.59929e-07
		4708.8	2.56643e-07
		4710.2	2.53393e-07
		4711.6	2.50179e-07
		4713	2.46999e-07
		4714.4	2.43855e-07
		4715.8	2.40745e-07
		4717.2	2.37669e-07
		4718.6	2.34628e-07
		4720	2.31619e-07
		4721.4	2.28645e-07
		4722.8	2.25703e-07
		4724.2	2.22794e-07
		4725.6	2.19918e-07
		4727	2.17073e-07
		4728.4	2.14261e-07
		4729.8	2.1148e-07
		4731.2	2.08731e-07
		4732.6	2.06013e-07
		4734	2.03325e-07
		4735.4	2.00668e-07
		4736.8	1.98041e-07
		4738.2	1.95444e-07
		4739.6	1.92876e-07
		4741	1.90338e-07
		4742.4	1.8783e-07
		4743.8	1.8535e-07
		4745.2	1.82898e-07
		4746.6	1.80475e-07
		4748	1.7808e-07
		4749.4	1.75712e-07
		4750.8	1.73372e-07
		4752.2	1.7106e-07
		4753.6	1.68774e-07
		4755	1.66515e-07
		4756.4	1.64283e-07
		4757.8	1.62077e-07
		4759.2	1.59896e-07
		4760.6	1.57742e-07
		4762	1.55613e-07
		4763.4	1.53509e-07
		4764.8	1.5143e-07
		4766.2	1.46306e-07
		4767.6	1.44329e-07
		4769	1.42374e-07
		4770.4	1.40443e-07
		4771.8	1.38535e-07
		4773.2	1.3665e-07
		4774.6	1.34787e-07
		4776	1.32947e-07
		4777.4	1.31128e-07
		4778.8	1.29332e-07
		4780.2	1.27557e-07
		4781.6	1.25803e-07
		4783	1.24071e-07
		4784.4	1.2236e-07
		4785.8	1.2067e-07
		4787.2	1.19e-07
		4788.6	1.1735e-07
		4790	1.15721e-07
		4791.4	1.14112e-07
		4792.8	1.12522e-07
		4794.2	1.10952e-07
		4795.6	1.09402e-07
		4797	1.0787e-07
		4798.4	1.06358e-07
		4799.8	1.04864e-07
		4801.2	1.03389e-07
		4802.6	1.01932e-07
		4804	1.00494e-07
		4805.4	9.90734e-08
		4806.8	9.76707e-08
		4808.2	9.62856e-08
		4809.6	9.49179e-08
		4811	9.35675e-08
		4812.4	9.22342e-08
		4813.8	9.09177e-08
		4815.2	8.9618e-08
		4816.6	8.83348e-08
		4818	8.70679e-08
		4819.4	8.58172e-08
		4820.8	8.45825e-08
		4822.2	8.33637e-08
		4823.6	8.21604e-08
		4825	8.09727e-08
		4826.4	7.98003e-08
		4827.8	7.8643e-08
		4829.2	7.75007e-08
		4830.6	7.63733e-08
		4832	7.52605e-08
		4833.4	7.41621e-08
		4834.8	7.30781e-08
		4836.2	7.20083e-08
		4837.6	7.09525e-08
		4839	6.99105e-08
		4840.4	6.88823e-08
		4841.8	6.78675e-08
		4843.2	6.68662e-08
		4844.6	6.58781e-08
		4846	6.49031e-08
		4847.4	6.39411e-08
		4848.8	6.29918e-08
		4850.2	6.20552e-08
		4851.6	6.11311e-08
		4853	6.02194e-08
		4854.4	5.93199e-08
		4855.8	5.84324e-08
		4857.2	5.75569e-08
		4858.6	5.66932e-08
		4860	5.58411e-08
		4861.4	5.50006e-08
		4862.8	5.41715e-08
		4864.2	5.33536e-08
		4865.6	5.25468e-08
		4867	5.17511e-08
		4868.4	5.09662e-08
		4869.8	5.0192e-08
		4871.2	4.94285e-08
		4872.6	4.86754e-08
		4874	4.79327e-08
		4875.4	4.72002e-08
		4876.8	4.64778e-08
		4878.2	4.57654e-08
		4879.6	4.50629e-08
		4881	4.43702e-08
		4882.4	4.3687e-08
		4883.8	4.30134e-08
		4885.2	4.23492e-08
		4886.6	4.16943e-08
		4888	4.10485e-08
		4889.4	4.04118e-08
		4890.8	3.97841e-08
		4892.2	3.91652e-08
		4893.6	3.8555e-08
		4895	3.79534e-08
		4896.4	3.73604e-08
		4897.8	3.67758e-08
		4899.2	3.61994e-08
		4900.6	3.56313e-08
		4902	3.50713e-08
		4903.4	3.45193e-08
		4904.8	3.39751e-08
		4906.2	3.34388e-08
		4907.6	3.29102e-08
		4909	3.23891e-08
		4910.4	3.18756e-08
		4911.8	3.13695e-08
		4913.2	3.08707e-08
		4914.6	3.03791e-08
		4916	2.98946e-08
		4917.4	2.94172e-08
		4918.8	2.89468e-08
		4920.2	2.84832e-08
		4921.6	2.80264e-08
		4923	2.75762e-08
		4924.4	2.71327e-08
		4925.8	2.66956e-08
		4927.2	2.6265e-08
		4928.6	2.58407e-08
		4930	2.54227e-08
		4931.4	2.50109e-08
		4932.8	2.46052e-08
		4934.2	2.42055e-08
		4935.6	2.38117e-08
		4937	2.34238e-08
		4938.4	2.30416e-08
		4939.8	2.26652e-08
		4941.2	2.22944e-08
		4942.6	2.19292e-08
		4944	2.15694e-08
		4945.4	2.1215e-08
		4946.8	2.0866e-08
		4948.2	2.05222e-08
		4949.6	2.01837e-08
		4951	1.98502e-08
		4952.4	1.95218e-08
		4953.8	1.91984e-08
		4955.2	1.88799e-08
		4956.6	1.85663e-08
		4958	1.82574e-08
		4959.4	1.79533e-08
		4960.8	1.76538e-08
		4962.2	1.73589e-08
		4963.6	1.70685e-08
		4965	1.67826e-08
		4966.4	1.65011e-08
		4967.8	1.6224e-08
		4969.2	1.59511e-08
		4970.6	1.56825e-08
		4972	1.5418e-08
		4973.4	1.51576e-08
		4974.8	1.49013e-08
		4976.2	1.15761e-08
		4977.6	1.13828e-08
		4979	1.11925e-08
		4980.4	1.10052e-08
		4981.8	1.08207e-08
		4983.2	1.0639e-08
		4984.6	1.04601e-08
		4986	1.0284e-08
		4987.4	1.01107e-08
		4988.8	9.93997e-09
		4990.2	9.77193e-09
		4991.6	9.6065e-09
		4993	9.44364e-09
		4994.4	9.28332e-09
		4995.8	9.12551e-09
		4997.2	8.97016e-09
		4998.6	8.81725e-09
[truncated: 1 more rows]

## Sheet: PlotDat2
Source sheet	ALL	2000	0
Plot name	ProbDens2	2001.4	0
Plot Type	16	2002.8	0
1st free col	5	2004.2	0
Sigma Level	2	2005.6	0
Absolute Errs	TRUE	2007	0
Symbol Type	1	2008.4	0
Inverse Plot	FALSE	2009.8	0
Color Plot	TRUE	2011.2	0
3D plot	FALSE	2012.6	0
Linear	FALSE	2014	0
Data Range	AB2:AC323	2015.4	0
Filled Symbols	TRUE	2016.8	0
ConcAge	FALSE	2018.2	0
ConcSwap	FALSE	2019.6	0
1st Symbol-row	1	2021	0
		2022.4	0
		2023.8	0
		2025.2	0
		2026.6	0
		2028	0
		2029.4	0
		2030.8	0
		2032.2	0
		2033.6	0
		2035	0
		2036.4	0
		2037.8	0
		2039.2	0
		2040.6	0
		2042	0
		2043.4	0
		2044.8	0
		2046.2	0
		2047.6	0
		2049	0
		2050.4	0
		2051.8	0
		2053.2	0
		2054.6	0
		2056	0
		2057.4	0
		2058.8	0
		2060.2	0
		2061.6	0
		2063	0
		2064.4	0
		2065.8	0
		2067.2	0
		2068.6	0
		2070	0
		2071.4	0
		2072.8	0
		2074.2	0
		2075.6	0
		2077	0
		2078.4	0
		2079.8	0
		2081.2	0
		2082.6	0
		2084	0
		2085.4	0
		2086.8	0
		2088.2	0
		2089.6	0
		2091	0
		2092.4	0
		2093.8	0
		2095.2	0
		2096.6	0
		2098	0
		2099.4	0
		2100.8	0
		2102.2	0
		2103.6	0
		2105	0
		2106.4	0
		2107.8	0
		2109.2	0
		2110.6	0
		2112	0
		2113.4	0
		2114.8	0
		2116.2	0
		2117.6	0
		2119	0
		2120.4	0
		2121.8	0
		2123.2	0
		2124.6	0
		2126	0
		2127.4	0
		2128.8	0
		2130.2	0
		2131.6	0
		2133	0
		2134.4	0
		2135.8	0
		2137.2	0
		2138.6	3.26397e-09
		2140	3.76585e-09
		2141.4	4.33999e-09
		2142.8	4.99601e-09
		2144.2	5.7447e-09
		2145.6	6.59811e-09
		2147	7.56975e-09
		2148.4	8.67465e-09
		2149.8	9.9296e-09
		2151.2	1.13532e-08
		2152.6	1.29663e-08
		2154	1.47919e-08
		2155.4	1.68554e-08
		2156.8	1.91851e-08
		2158.2	2.1812e-08
		2159.6	2.47707e-08
		2161	2.80989e-08
		2162.4	3.18383e-08
		2163.8	3.60345e-08
		2165.2	4.07377e-08
		2166.6	4.60027e-08
		2168	5.18894e-08
		2169.4	5.84633e-08
		2170.8	6.57956e-08
		2172.2	7.39639e-08
		2173.6	8.30522e-08
		2175	9.31519e-08
		2176.4	1.04362e-07
		2177.8	1.16788e-07
		2179.2	1.30547e-07
		2180.6	1.45761e-07
		2182	1.62565e-07
		2183.4	1.81101e-07
		2184.8	2.01523e-07
		2186.2	2.23994e-07
		2187.6	2.4869e-07
		2189	2.75796e-07
		2190.4	3.0551e-07
		2191.8	3.38044e-07
		2193.2	3.7362e-07
		2194.6	4.12473e-07
		2196	4.54852e-07
		2197.4	5.01019e-07
		2198.8	5.51247e-07
		2200.2	6.05826e-07
		2201.6	6.65055e-07
		2203	7.29251e-07
		2204.4	7.9874e-07
		2205.8	8.73861e-07
		2207.2	9.54967e-07
		2208.6	1.04242e-06
		2210	1.1366e-06
		2211.4	1.23788e-06
		2212.8	1.34667e-06
		2214.2	1.46336e-06
		2215.6	1.58837e-06
		2217	1.72211e-06
		2218.4	1.865e-06
		2219.8	2.01746e-06
		2221.2	2.17992e-06
		2222.6	2.3528e-06
		2224	2.53652e-06
		2225.4	2.73149e-06
		2226.8	2.93813e-06
		2228.2	3.15683e-06
		2229.6	3.38798e-06
		2231	3.63194e-06
		2232.4	3.88906e-06
		2233.8	4.15969e-06
		2235.2	4.44412e-06
		2236.6	4.74263e-06
		2238	5.05548e-06
		2239.4	5.38287e-06
		2240.8	5.72499e-06
		2242.2	6.08197e-06
		2243.6	6.4539e-06
		2245	6.84084e-06
		2246.4	7.24279e-06
		2247.8	7.65969e-06
		2249.2	8.09143e-06
		2250.6	8.53785e-06
		2252	8.99872e-06
		2253.4	9.47374e-06
		2254.8	9.96258e-06
		2256.2	1.04648e-05
		2257.6	1.09799e-05
		2259	1.15073e-05
		2260.4	1.20465e-05
		2261.8	1.25967e-05
		2263.2	1.31571e-05
		2264.6	1.37269e-05
		2266	1.43052e-05
		2267.4	1.4891e-05
		2268.8	1.54833e-05
		2270.2	1.60809e-05
		2271.6	1.66828e-05
		2273	1.72876e-05
		2274.4	1.78941e-05
		2275.8	1.85009e-05
		2277.2	1.91067e-05
		2278.6	1.97101e-05
		2280	2.03095e-05
		2281.4	2.09035e-05
		2282.8	2.14906e-05
		2284.2	2.20691e-05
		2285.6	2.26377e-05
		2287	2.31946e-05
		2288.4	2.37384e-05
		2289.8	2.42707e-05
		2291.2	2.47836e-05
		2292.6	2.52787e-05
		2294	2.57546e-05
		2295.4	2.62098e-05
		2296.8	2.6643e-05
		2298.2	2.70526e-05
		2299.6	2.74376e-05
		2301	2.77966e-05
		2302.4	2.81284e-05
		2303.8	2.84321e-05
		2305.2	2.87065e-05
		2306.6	2.89509e-05
		2308	2.91643e-05
		2309.4	2.93493e-05
		2310.8	2.9499e-05
		2312.2	2.96159e-05
		2313.6	2.96997e-05
		2315	2.97501e-05
		2316.4	2.97669e-05
		2317.8	2.97501e-05
		2319.2	2.96997e-05
		2320.6	2.96159e-05
		2322	2.94989e-05
		2323.4	2.93493e-05
		2324.8	2.91674e-05
		2326.2	2.89539e-05
		2327.6	2.87095e-05
		2329	2.8435e-05
		2330.4	2.81313e-05
		2331.8	2.77995e-05
		2333.2	2.74405e-05
		2334.6	2.70556e-05
		2336	2.66459e-05
		2337.4	2.62128e-05
		2338.8	2.57577e-05
		2340.2	2.52818e-05
		2341.6	2.47868e-05
		2343	2.4274e-05
		2344.4	2.3745e-05
		2345.8	2.32013e-05
		2347.2	2.26444e-05
		2348.6	2.2076e-05
		2350	2.14976e-05
		2351.4	2.09107e-05
		2352.8	2.03168e-05
		2354.2	1.97176e-05
		2355.6	1.91145e-05
		2357	1.85089e-05
		2358.4	1.79023e-05
		2359.8	1.72993e-05
		2361.2	1.66948e-05
		2362.6	1.60933e-05
		2364	1.54961e-05
		2365.4	1.49042e-05
		2366.8	1.43188e-05
		2368.2	1.37409e-05
		2369.6	1.31716e-05
		2371	1.26117e-05
		2372.4	1.2062e-05
		2373.8	1.15233e-05
		2375.2	1.09964e-05
		2376.6	1.04818e-05
		2378	9.98013e-06
		2379.4	9.49184e-06
		2380.8	9.01738e-06
		2382.2	8.55708e-06
		2383.6	8.11124e-06
		2385	7.68009e-06
		2386.4	7.26379e-06
		2387.8	6.86245e-06
		2389.2	6.47612e-06
		2390.6	6.10481e-06
		2392	5.74846e-06
		2393.4	5.40698e-06
		2394.8	5.08024e-06
		2396.2	4.76805e-06
		2397.6	4.47336e-06
		2399	4.18988e-06
		2400.4	3.92024e-06
		2401.8	3.66412e-06
		2403.2	3.42121e-06
		2404.6	3.19114e-06
		2406	2.97356e-06
		2407.4	2.76809e-06
		2408.8	2.57431e-06
		2410.2	2.39184e-06
		2411.6	2.22026e-06
		2413	2.05915e-06
		2414.4	1.9081e-06
		2415.8	1.76668e-06
		2417.2	1.63447e-06
		2418.6	1.51105e-06
		2420	1.39603e-06
		2421.4	1.28899e-06
		2422.8	1.18952e-06
		2424.2	1.09726e-06
		2425.6	1.01181e-06
		2427	9.32803e-07
		2428.4	8.59888e-07
		2429.8	7.92717e-07
		2431.2	7.30957e-07
		2432.6	6.74288e-07
		2434	6.22403e-07
		2435.4	5.7501e-07
		2436.8	5.3183e-07
		2438.2	4.92596e-07
		2439.6	4.60171e-07
		2441	4.28174e-07
		2442.4	3.99412e-07
		2443.8	3.73672e-07
		2445.2	3.50755e-07
		2446.6	3.30477e-07
		2448	3.12663e-07
		2449.4	2.97153e-07
		2450.8	2.83796e-07
		2452.2	2.72455e-07
		2453.6	2.63002e-07
		2455	2.55321e-07
		2456.4	2.49304e-07
		2457.8	2.44854e-07
		2459.2	2.41883e-07
		2460.6	2.40312e-07
		2462	2.4007e-07
		2463.4	2.41094e-07
		2464.8	2.43328e-07
		2466.2	2.46725e-07
		2467.6	2.51243e-07
		2469	2.56846e-07
		2470.4	2.63506e-07
		2471.8	2.712e-07
		2473.2	2.79909e-07
		2474.6	2.89622e-07
		2476	3.00329e-07
		2477.4	3.12028e-07
		2478.8	3.2472e-07
		2480.2	3.38409e-07
		2481.6	3.53105e-07
		2483	3.6882e-07
		2484.4	3.85569e-07
		2485.8	4.03372e-07
		2487.2	4.2225e-07
		2488.6	4.42229e-07
		2490	4.63336e-07
		2491.4	4.85601e-07
		2492.8	5.09057e-07
		2494.2	5.33739e-07
		2495.6	5.56861e-07
		2497	5.84488e-07
		2498.4	6.13409e-07
		2499.8	6.43672e-07
		2501.2	6.75326e-07
		2502.6	7.08424e-07
		2504	7.43016e-07
		2505.4	7.79155e-07
		2506.8	8.16895e-07
		2508.2	8.56291e-07
		2509.6	8.97398e-07
		2511	9.40271e-07
		2512.4	9.84968e-07
		2513.8	1.03155e-06
		2515.2	1.08006e-06
		2516.6	1.13058e-06
		2518	1.18315e-06
		2519.4	1.23784e-06
		2520.8	1.2947e-06
		2522.2	1.3538e-06
		2523.6	1.41519e-06
		2525	1.47894e-06
		2526.4	1.5451e-06
		2527.8	1.61373e-06
		2529.2	1.6849e-06
		2530.6	1.75866e-06
		2532	1.83507e-06
		2533.4	1.91419e-06
		2534.8	1.99607e-06
		2536.2	2.08078e-06
		2537.6	2.16835e-06
		2539	2.25885e-06
		2540.4	2.35233e-06
		2541.8	2.44884e-06
		2543.2	2.54843e-06
		2544.6	2.65115e-06
		2546	2.75703e-06
		2547.4	2.86612e-06
		2548.8	2.97847e-06
		2550.2	3.09411e-06
		2551.6	3.21307e-06
		2553	3.33539e-06
		2554.4	3.46109e-06
		2555.8	3.59021e-06
		2557.2	3.72276e-06
		2558.6	3.85876e-06
		2560	3.99824e-06
		2561.4	4.14119e-06
		2562.8	4.28764e-06
		2564.2	4.43757e-06
		2565.6	4.591e-06
		2567	4.74791e-06
		2568.4	4.9083e-06
		2569.8	5.07214e-06
		2571.2	5.23943e-06
		2572.6	5.41014e-06
		2574	5.58423e-06
		2575.4	5.76487e-06
		2576.8	5.94573e-06
		2578.2	6.12986e-06
		2579.6	6.3172e-06
		2581	6.5077e-06
		2582.4	6.7013e-06
		2583.8	6.89792e-06
		2585.2	7.0975e-06
		2586.6	7.29994e-06
		2588	7.50517e-06
		2589.4	7.71621e-06
		2590.8	7.93014e-06
		2592.2	8.14668e-06
		2593.6	8.36253e-06
		2595	8.58067e-06
		2596.4	8.80097e-06
		2597.8	9.02331e-06
		2599.2	9.24755e-06
		2600.6	9.47356e-06
		2602	9.70118e-06
		2603.4	9.93341e-06
		2604.8	1.01639e-05
		2606.2	1.03955e-05
		2607.6	1.06313e-05
		2609	1.0868e-05
		2610.4	1.11023e-05
		2611.8	1.1337e-05
		2613.2	1.15721e-05
		2614.6	1.18072e-05
		2616	1.20423e-05
		2617.4	1.22771e-05
		2618.8	1.25114e-05
		2620.2	1.27451e-05
		2621.6	1.29778e-05
		2623	1.32095e-05
		2624.4	1.34399e-05
		2625.8	1.36688e-05
		2627.2	1.38959e-05
		2628.6	1.41212e-05
		2630	1.43443e-05
		2631.4	1.4565e-05
		2632.8	1.47864e-05
		2634.2	1.50019e-05
		2635.6	1.52145e-05
		2637	1.54238e-05
		2638.4	1.56329e-05
		2639.8	1.58448e-05
		2641.2	1.60439e-05
		2642.6	1.62389e-05
		2644	1.64297e-05
		2645.4	1.66162e-05
		2646.8	1.67981e-05
		2648.2	1.69753e-05
		2649.6	1.71475e-05
		2651	1.73147e-05
		2652.4	1.74765e-05
		2653.8	1.7633e-05
		2655.2	1.77838e-05
		2656.6	1.79289e-05
		2658	1.80712e-05
		2659.4	1.82045e-05
		2660.8	1.83349e-05
		2662.2	1.84559e-05
		2663.6	1.85706e-05
		2665	1.86788e-05
		2666.4	1.87804e-05
		2667.8	1.88754e-05
		2669.2	1.89637e-05
		2670.6	1.90451e-05
		2672	1.91197e-05
		2673.4	1.91906e-05
		2674.8	1.92515e-05
		2676.2	1.93054e-05
		2677.6	1.93524e-05
		2679	1.93923e-05
		2680.4	1.94284e-05
		2681.8	1.94545e-05
		2683.2	1.94736e-05
		2684.6	1.94859e-05
		2686	1.94913e-05
		2687.4	1.94899e-05
		2688.8	1.94817e-05
		2690.2	1.94668e-05
		2691.6	1.94486e-05
		2693	1.94208e-05
		2694.4	1.93866e-05
		2695.8	1.93462e-05
		2697.2	1.92996e-05
		2698.6	1.9247e-05
		2700	1.91885e-05
		2701.4	1.91243e-05
		2702.8	1.90545e-05
		2704.2	1.89825e-05
		2705.6	1.89085e-05
		2707	1.88267e-05
		2708.4	1.87403e-05
		2709.8	1.86462e-05
		2711.2	1.85541e-05
		2712.6	1.84581e-05
		2714	1.83553e-05
		2715.4	1.82488e-05
		2716.8	1.81359e-05
		2718.2	1.80196e-05
		2719.6	1.79004e-05
		2721	1.77849e-05
		2722.4	1.76609e-05
		2723.8	1.75346e-05
		2725.2	1.74064e-05
		2726.6	1.72765e-05
		2728	1.71452e-05
		2729.4	1.70126e-05
		2730.8	1.68792e-05
		2732.2	1.67451e-05
		2733.6	1.66172e-05
		2735	1.64865e-05
		2736.4	1.6353e-05
		2737.8	1.62201e-05
		2739.2	1.60911e-05
		2740.6	1.59601e-05
		2742	1.58304e-05
		2743.4	1.57024e-05
		2744.8	1.55763e-05
		2746.2	1.54524e-05
		2747.6	1.53309e-05
		2749	1.52121e-05
		2750.4	1.50964e-05
		2751.8	1.4987e-05
		2753.2	1.48813e-05
		2754.6	1.47826e-05
		2756	1.4682e-05
		2757.4	1.45856e-05
		2758.8	1.44938e-05
		2760.2	1.44068e-05
		2761.6	1.43248e-05
		2763	1.42482e-05
		2764.4	1.41771e-05
		2765.8	1.41149e-05
		2767.2	1.40557e-05
		2768.6	1.40028e-05
		2770	1.39595e-05
		2771.4	1.39231e-05
		2772.8	1.38969e-05
		2774.2	1.38719e-05
		2775.6	1.38575e-05
		2777	1.38477e-05
		2778.4	1.38457e-05
		2779.8	1.38517e-05
		2781.2	1.38661e-05
		2782.6	1.38889e-05
		2784	1.39204e-05
		2785.4	1.39608e-05
		2786.8	1.40104e-05
		2788.2	1.40692e-05
		2789.6	1.41376e-05
		2791	1.42157e-05
		2792.4	1.43037e-05
		2793.8	1.44019e-05
		2795.2	1.45105e-05
		2796.6	1.46329e-05
		2798	1.47661e-05
		2799.4	1.49074e-05
		2800.8	1.50599e-05
		2802.2	1.52271e-05
		2803.6	1.54029e-05
		2805	1.55906e-05
		2806.4	1.57905e-05
		2807.8	1.60027e-05
		2809.2	1.62306e-05
		2810.6	1.64715e-05
		2812	1.67256e-05
		2813.4	1.699e-05
		2814.8	1.7268e-05
		2816.2	1.75598e-05
		2817.6	1.7872e-05
		2819	1.81957e-05
		2820.4	1.85309e-05
		2821.8	1.88809e-05
		2823.2	1.92493e-05
		2824.6	1.96299e-05
		2826	2.00295e-05
		2827.4	2.04419e-05
		2828.8	2.08803e-05
		2830.2	2.13262e-05
		2831.6	2.17889e-05
		2833	2.22749e-05
		2834.4	2.27755e-05
		2835.8	2.32906e-05
		2837.2	2.38235e-05
		2838.6	2.43746e-05
		2840	2.49441e-05
		2841.4	2.55419e-05
		2842.8	2.61495e-05
		2844.2	2.67797e-05
		2845.6	2.74262e-05
		2847	2.80957e-05
		2848.4	2.87853e-05
		2849.8	2.9492e-05
		2851.2	3.0219e-05
		2852.6	3.09666e-05
		2854	3.17349e-05
		2855.4	3.2524e-05
		2856.8	3.33342e-05
		2858.2	3.41686e-05
		2859.6	3.50213e-05
		2861	3.58987e-05
		2862.4	3.67945e-05
		2863.8	3.77149e-05
		2865.2	3.8654e-05
		2866.6	3.96148e-05
		2868	4.06003e-05
		2869.4	4.16047e-05
		2870.8	4.26438e-05
		2872.2	4.36955e-05
		2873.6	4.47658e-05
		2875	4.58609e-05
		2876.4	4.69743e-05
		2877.8	4.81152e-05
		2879.2	4.92747e-05
		2880.6	5.04552e-05
		2882	5.16536e-05
		2883.4	5.28758e-05
		2884.8	5.41185e-05
		2886.2	5.53785e-05
		2887.6	5.66584e-05
		2889	5.79612e-05
		2890.4	5.92835e-05
		2891.8	6.06219e-05
		2893.2	6.19822e-05
		2894.6	6.33647e-05
		2896	6.47626e-05
		2897.4	6.61818e-05
		2898.8	6.76289e-05
		2900.2	6.90846e-05
		2901.6	7.05516e-05
		2903	7.20354e-05
		2904.4	7.35357e-05
		2905.8	7.50649e-05
		2907.2	7.66017e-05
		2908.6	7.8151e-05
		2910	7.97255e-05
		2911.4	8.13063e-05
		2912.8	8.29057e-05
		2914.2	8.45267e-05
		2915.6	8.61537e-05
		2917	8.77986e-05
		2918.4	8.94588e-05
		2919.8	9.11372e-05
		2921.2	9.2831e-05
		2922.6	9.45372e-05
		2924	9.62589e-05
		2925.4	9.80027e-05
		2926.8	9.97595e-05
		2928.2	0.000101526
		2929.6	0.000103316
		2931	0.000105122
		2932.4	0.000106946
		2933.8	0.000108782
		2935.2	0.00011064
		2936.6	0.000112517
		2938	0.000114414
		2939.4	0.000116331
		2940.8	0.00011827
		2942.2	0.000120235
		2943.6	0.000122223
		2945	0.000124236
		2946.4	0.000126273
		2947.8	0.000128342
		2949.2	0.000130437
		2950.6	0.000132559
		2952	0.000134708
		2953.4	0.000136893
		2954.8	0.000139118
		2956.2	0.000141377
		2957.6	0.000143673
		2959	0.000146008
		2960.4	0.000148387
		2961.8	0.000150804
		2963.2	0.000153262
		2964.6	0.000155767
		2966	0.000158328
		2967.4	0.000160937
		2968.8	0.000163599
		2970.2	0.000166314
		2971.6	0.000169086
		2973	0.000171921
		2974.4	0.000174816
		2975.8	0.00017778
		2977.2	0.000180811
		2978.6	0.000183909
		2980	0.000187084
		2981.4	0.000190337
		2982.8	0.000193673
		2984.2	0.000197088
		2985.6	0.000200585
		2987	0.00020417
		2988.4	0.000207849
		2989.8	0.000211622
		2991.2	0.000215493
		2992.6	0.000219462
		2994	0.000223535
		2995.4	0.000227715
		2996.8	0.00023201
		2998.2	0.000236414
		2999.6	0.000240935
		3001	0.000245578
		3002.4	0.00025035
		3003.8	0.000255249
		3005.2	0.000260284
		3006.6	0.000265457
		3008	0.000270772
		3009.4	0.00027623
		3010.8	0.000281842
		3012.2	0.000287607
		3013.6	0.000293532
		3015	0.00029962
		3016.4	0.000305876
		3017.8	0.000312301
		3019.2	0.000318906
		3020.6	0.000325689
		3022	0.000332665
		3023.4	0.000339828
		3024.8	0.000347191
		3026.2	0.000354748
		3027.6	0.000362513
		3029	0.000370484
		3030.4	0.00037867
		3031.8	0.000387078
		3033.2	0.000395706
		3034.6	0.000404566
		3036	0.000413656
		3037.4	0.000422982
		3038.8	0.00043255
		3040.2	0.000442368
		3041.6	0.000452435
		3043	0.000462753
		3044.4	0.000473332
		3045.8	0.000484173
		3047.2	0.00049528
		3048.6	0.000506661
		3050	0.000518306
		3051.4	0.000530225
		3052.8	0.000542425
		3054.2	0.000554901
		3055.6	0.000567662
		3057	0.000580705
		3058.4	0.000594039
		3059.8	0.000607655
		3061.2	0.000621562
		3062.6	0.000635761
		3064	0.000650243
		3065.4	0.000665015
		3066.8	0.000680075
		3068.2	0.000695424
		3069.6	0.00071106
		3071	0.000726985
		3072.4	0.000743198
		3073.8	0.000759686
		3075.2	0.000776458
		3076.6	0.000793507
		3078	0.00081083
		3079.4	0.000828426
		3080.8	0.000846282
		3082.2	0.000864404
		3083.6	0.00088278
		3085	0.000901412
		3086.4	0.000920288
		3087.8	0.000939408
		3089.2	0.000958764
		3090.6	0.000978346
		3092	0.00099815
		3093.4	0.00101817
		3094.8	0.0010384
		3096.2	0.00105884
		3097.6	0.00107946
		3099	0.00110027
		3100.4	0.00112126
		3101.8	0.00114242
		3103.2	0.00116375
		3104.6	0.00118522
		3106	0.00120684
		3107.4	0.00122859
		3108.8	0.00125047
		3110.2	0.00127247
		3111.6	0.00129458
		3113	0.00131679
		3114.4	0.00133908
		3115.8	0.00136147
		3117.2	0.00138392
		3118.6	0.00140643
		3120	0.001429
		3121.4	0.00145161
		3122.8	0.00147426
		3124.2	0.00149693
		3125.6	0.00151962
		3127	0.00154233
		3128.4	0.00156502
		3129.8	0.00158772
		3131.2	0.00161039
		3132.6	0.00163303
		3134	0.00165563
		3135.4	0.0016782
		3136.8	0.0017007
		3138.2	0.00172316
		3139.6	0.00174553
		3141	0.00176783
		3142.4	0.00179004
		3143.8	0.00181216
		3145.2	0.00183418
		3146.6	0.00185608
		3148	0.00187786
		3149.4	0.00189952
		3150.8	0.00192104
		3152.2	0.00194241
		3153.6	0.00196364
		3155	0.00198471
		3156.4	0.00200561
		3157.8	0.00202634
		3159.2	0.00204689
		3160.6	0.00206725
		3162	0.00208742
		3163.4	0.00210738
		3164.8	0.00212713
		3166.2	0.00214666
		3167.6	0.00216596
		3169	0.00218503
		3170.4	0.00220387
		3171.8	0.00222245
		3173.2	0.00224078
		3174.6	0.00225885
		3176	0.00227665
		3177.4	0.00229417
		3178.8	0.00231142
		3180.2	0.00232837
		3181.6	0.00234502
		3183	0.00236137
		3184.4	0.00237741
		3185.8	0.00239314
		3187.2	0.00240854
		3188.6	0.00242361
		3190	0.00243834
		3191.4	0.00245272
		3192.8	0.00246676
		3194.2	0.00248044
		3195.6	0.00249376
		3197	0.00250671
		3198.4	0.00251929
		3199.8	0.00253148
		3201.2	0.00254329
		3202.6	0.00255472
		3204	0.00256574
		3205.4	0.00257637
		3206.8	0.00258659
		3208.2	0.0025964
		3209.6	0.00260579
		3211	0.00261476
		3212.4	0.00262331
		3213.8	0.00263143
		3215.2	0.00263912
		3216.6	0.00264638
		3218	0.0026532
		3219.4	0.00265958
		3220.8	0.00266551
		3222.2	0.002671
		3223.6	0.00267605
		3225	0.00268064
		3226.4	0.00268479
		3227.8	0.00268848
		3229.2	0.00269171
		3230.6	0.0026945
		3232	0.00269683
		3233.4	0.00269871
		3234.8	0.00270013
		3236.2	0.0027011
		3237.6	0.00270162
		3239	0.00270169
		3240.4	0.00270132
		3241.8	0.00270049
		3243.2	0.00269922
		3244.6	0.00269751
		3246	0.00269536
		3247.4	0.00269277
		3248.8	0.00268975
		3250.2	0.00268631
		3251.6	0.00268243
		3253	0.00267814
		3254.4	0.00267343
		3255.8	0.00266831
		3257.2	0.00266279
		3258.6	0.00265686
		3260	0.00265054
		3261.4	0.00264383
		3262.8	0.00263675
		3264.2	0.00262928
		3265.6	0.00262145
		3267	0.00261326
		3268.4	0.00260471
		3269.8	0.00259581
		3271.2	0.00258658
		3272.6	0.00257701
		3274	0.00256711
		3275.4	0.0025569
		3276.8	0.00254638
		3278.2	0.00253556
		3279.6	0.00252445
		3281	0.00251306
		3282.4	0.00250139
		3283.8	0.00248946
		3285.2	0.00247727
		3286.6	0.00246482
		3288	0.00245215
		3289.4	0.00243924
		3290.8	0.00242611
		3292.2	0.00241276
		3293.6	0.00239922
		3295	0.00238547
		3296.4	0.00237154
		3297.8	0.00235743
		3299.2	0.00234315
		3300.6	0.00232872
		3302	0.00231414
		3303.4	0.00229941
		3304.8	0.00228455
		3306.2	0.00226957
		3307.6	0.00225447
		3309	0.00223926
		3310.4	0.00222395
		3311.8	0.00220854
		3313.2	0.00219305
		3314.6	0.00217749
		3316	0.00216186
		3317.4	0.00214616
		3318.8	0.00213041
		3320.2	0.00211462
		3321.6	0.00209878
		3323	0.00208291
		3324.4	0.00206701
		3325.8	0.00205109
		3327.2	0.00203516
		3328.6	0.00201922
		3330	0.00200328
		3331.4	0.00198734
		3332.8	0.0019714
		3334.2	0.00195548
		3335.6	0.00193957
		3337	0.00192369
		3338.4	0.00190783
		3339.8	0.00189201
		3341.2	0.00187621
		3342.6	0.00186046
		3344	0.00184475
		3345.4	0.00182908
		3346.8	0.00181347
		3348.2	0.0017979
		3349.6	0.00178239
		3351	0.00176694
		3352.4	0.00175154
		3353.8	0.00173621
		3355.2	0.00172093
		3356.6	0.00170573
		3358	0.00169059
		3359.4	0.00167552
		3360.8	0.00166053
		3362.2	0.0016456
		3363.6	0.00163075
		3365	0.00161597
		3366.4	0.00160126
		3367.8	0.00158663
		3369.2	0.00157208
		3370.6	0.0015576
		3372	0.0015432
		3373.4	0.00152889
		3374.8	0.00151465
		3376.2	0.00150049
		3377.6	0.00148641
		3379	0.00147241
		3380.4	0.0014585
		3381.8	0.00144466
		3383.2	0.00143091
		3384.6	0.00141724
		3386	0.00140366
		3387.4	0.00139016
		3388.8	0.00137674
		3390.2	0.00136342
		3391.6	0.00135018
		3393	0.00133702
		3394.4	0.00132396
		3395.8	0.00131098
		3397.2	0.00129809
		3398.6	0.0012853
		3400	0.0012726
		3401.4	0.00126
		3402.8	0.00124749
		3404.2	0.00123507
		3405.6	0.00122276
		3407	0.00121054
		3408.4	0.00119843
		3409.8	0.00118642
		3411.2	0.00117451
		3412.6	0.00116271
		3414	0.00115102
		3415.4	0.00113943
		3416.8	0.00112796
		3418.2	0.0011166
		3419.6	0.00110536
		3421	0.00109424
		3422.4	0.00108323
		3423.8	0.00107234
		3425.2	0.00106159
		3426.6	0.00105095
		3428	0.00104044
		3429.4	0.00103007
		3430.8	0.00101982
		3432.2	0.0010097
		3433.6	0.000999716
		3435	0.000989871
		3436.4	0.000980164
		3437.8	0.0009706
		3439.2	0.000961176
		3440.6	0.000951892
		3442	0.000942751
		3443.4	0.000933756
		3444.8	0.000924906
		3446.2	0.000916204
		3447.6	0.000907643
		3449	0.000899238
		3450.4	0.000890984
		3451.8	0.000882883
		3453.2	0.000874929
		3454.6	0.000867121
		3456	0.000859464
		3457.4	0.000851958
		3458.8	0.000844604
		3460.2	0.000837396
		3461.6	0.000830341
		3463	0.000823428
		3464.4	0.000816667
		3465.8	0.000810058
		3467.2	0.000803592
		3468.6	0.000797267
		3470	0.000791088
		3471.4	0.000785045
		3472.8	0.000779145
		3474.2	0.000773385
		3475.6	0.000767756
		3477	0.000762266
		3478.4	0.000756904
		3479.8	0.000751676
		3481.2	0.00074657
		3482.6	0.000741586
		3484	0.000736726
		3485.4	0.000731985
		3486.8	0.000727356
		3488.2	0.000722843
		3489.6	0.000718436
		3491	0.000714141
		3492.4	0.000709946
		3493.8	0.00070585
		3495.2	0.00070185
		3496.6	0.000697944
		3498	0.000694127
		3499.4	0.000690392
		3500.8	0.000686738
		3502.2	0.000683162
		3503.6	0.000679659
		3505	0.000676229
		3506.4	0.000672859
		3507.8	0.000669558
		3509.2	0.000666306
		3510.6	0.000663119
		3512	0.000659973
		3513.4	0.000656882
		3514.8	0.000653828
		3516.2	0.000650824
		3517.6	0.000647856
		3519	0.000644919
		3520.4	0.000642012
		3521.8	0.000639129
		3523.2	0.000636269
		3524.6	0.000633427
		3526	0.000630597
		3527.4	0.000627783
		3528.8	0.000624976
		3530.2	0.000622177
		3531.6	0.00061938
		3533	0.000616583
		3534.4	0.000613789
		3535.8	0.000610988
		3537.2	0.000608178
		3538.6	0.000605356
		3540	0.000602534
		3541.4	0.000599696
		3542.8	0.000596848
		3544.2	0.000593981
		3545.6	0.000591101
		3547	0.000588202
		3548.4	0.000585275
		3549.8	0.000582334
		3551.2	0.000579373
		3552.6	0.000576388
		3554	0.000573388
		3555.4	0.000570374
		3556.8	0.000567331
		3558.2	0.000564271
		3559.6	0.000561183
		3561	0.000558082
		3562.4	0.000554951
		3563.8	0.000551809
		3565.2	0.000548649
		3566.6	0.000545469
		3568	0.000542277
		3569.4	0.000539068
		3570.8	0.000535845
		3572.2	0.000532618
		3573.6	0.00052938
		3575	0.000526135
		3576.4	0.000522881
		3577.8	0.000519635
		3579.2	0.000516384
		3580.6	0.000513136
		3582	0.0005099
		3583.4	0.000506664
		3584.8	0.000503445
		3586.2	0.000500242
		3587.6	0.000497058
		3589	0.000493895
		3590.4	0.000490753
		3591.8	0.00048764
		3593.2	0.00048455
		3594.6	0.000481496
		3596	0.000478481
		3597.4	0.000475504
		3598.8	0.000472563
		3600.2	0.00046967
		3601.6	0.000466826
		3603	0.000464029
		3604.4	0.000461287
		3605.8	0.000458602
		3607.2	0.00045598
		3608.6	0.000453423
		3610	0.000450931
		3611.4	0.000448504
		3612.8	0.000446145
		3614.2	0.000443858
		3615.6	0.000441653
		3617	0.000439522
		3618.4	0.000437471
		3619.8	0.000435505
		3621.2	0.000433619
		3622.6	0.000431812
		3624	0.000430104
		3625.4	0.000428479
		3626.8	0.000426946
		3628.2	0.000425501
		3629.6	0.000424148
		3631	0.00042289
		3632.4	0.000421726
		3633.8	0.000420656
		3635.2	0.00041968
		3636.6	0.000418796
		3638	0.000418004
		3639.4	0.000417314
		3640.8	0.000416718
		3642.2	0.000416218
		3643.6	0.000415811
		3645	0.000415495
		3646.4	0.000415276
		3647.8	0.000415145
		3649.2	0.00041511
		3650.6	0.000415161
		3652	0.000415302
		3653.4	0.000415522
		3654.8	0.000415841
		3656.2	0.000416243
		3657.6	0.000416727
		3659	0.000417294
		3660.4	0.000417941
		3661.8	0.000418666
		3663.2	0.00041947
		3664.6	0.000420348
		3666	0.000421297
		3667.4	0.000422317
		3668.8	0.000423401
		3670.2	0.000424553
		3671.6	0.000425768
		3673	0.000427041
		3674.4	0.000428374
		3675.8	0.000429759
		3677.2	0.000431195
		3678.6	0.000432687
		3680	0.000434226
		3681.4	0.000435811
		3682.8	0.000437437
		3684.2	0.000439103
		3685.6	0.000440805
		3687	0.000442541
		3688.4	0.000444309
		3689.8	0.000446102
		3691.2	0.000447923
		3692.6	0.000449767
		3694	0.000451631
		3695.4	0.00045351
		3696.8	0.000455402
		3698.2	0.00045731
		3699.6	0.000459222
		3701	0.000461141
		3702.4	0.000463063
		3703.8	0.000464985
		3705.2	0.000466901
		3706.6	0.000468815
		3708	0.000470717
		3709.4	0.000472615
		3710.8	0.000474495
		3712.2	0.000476361
		3713.6	0.000478207
		3715	0.000480028
		3716.4	0.000481826
		3717.8	0.00048359
		3719.2	0.00048533
		3720.6	0.000487035
		3722	0.000488704
		3723.4	0.000490331
		3724.8	0.000491916
		3726.2	0.000493454
		3727.6	0.000494948
		3729	0.000496395
		3730.4	0.00049779
		3731.8	0.000499129
		3733.2	0.000500412
		3734.6	0.000501634
		3736	0.000502794
		3737.4	0.00050389
		3738.8	0.000504918
		3740.2	0.000505878
		3741.6	0.000506766
		3743	0.00050758
		3744.4	0.000508316
		3745.8	0.000508978
		3747.2	0.00050956
		3748.6	0.000510058
		3750	0.000510477
		3751.4	0.00051081
		3752.8	0.000511058
		3754.2	0.000511218
		3755.6	0.000511284
		3757	0.000511265
		3758.4	0.000511153
		3759.8	0.000510951
		3761.2	0.000510656
		3762.6	0.000510268
		3764	0.000509784
		3765.4	0.000509205
		3766.8	0.000508528
		3768.2	0.000507754
		3769.6	0.000506888
		3771	0.000505926
		3772.4	0.000504867
		3773.8	0.000503712
		3775.2	0.000502458
		3776.6	0.000501112
		3778	0.000499668
		3779.4	0.000498131
		3780.8	0.000496503
		3782.2	0.000494782
		3783.6	0.000492967
		3785	0.000491065
		3786.4	0.000489073
		3787.8	0.000486993
		3789.2	0.000484827
		3790.6	0.000482576
		3792	0.000480241
		3793.4	0.000477824
		3794.8	0.000475324
		3796.2	0.000472743
		3797.6	0.000470093
		3799	0.000467367
		3800.4	0.00046457
		3801.8	0.000461702
		3803.2	0.000458763
		3804.6	0.000455758
		3806	0.000452689
		3807.4	0.000449559
		3808.8	0.00044637
		3810.2	0.000443124
		3811.6	0.000439826
		3813	0.000436476
		3814.4	0.000433067
		3815.8	0.000429619
		3817.2	0.000426126
		3818.6	0.000422587
		3820	0.000419007
		3821.4	0.000415392
		3822.8	0.00041174
		3824.2	0.000408055
		3825.6	0.000404338
		3827	0.000400588
		3828.4	0.000396811
		3829.8	0.000393009
		3831.2	0.000389187
		3832.6	0.000385344
		3834	0.000381482
		3835.4	0.0003776
		3836.8	0.000373702
		3838.2	0.000369792
		3839.6	0.000365873
		3841	0.000361945
		3842.4	0.000358008
		3843.8	0.000354066
		3845.2	0.000350118
		3846.6	0.000346168
		3848	0.000342217
		3849.4	0.000338265
		3850.8	0.000334315
		3852.2	0.000330359
		3853.6	0.000326413
		3855	0.000322473
		3856.4	0.000318537
		3857.8	0.000314616
		3859.2	0.000310704
		3860.6	0.000306802
		3862	0.000302911
		3863.4	0.00029903
		3864.8	0.000295166
		3866.2	0.000291316
		3867.6	0.000287482
		3869	0.000283665
		3870.4	0.000279861
		3871.8	0.000276079
		3873.2	0.000272315
		3874.6	0.000268568
		3876	0.000264845
		3877.4	0.000261143
		3878.8	0.000257463
		3880.2	0.000253806
		3881.6	0.000250171
		3883	0.000246561
		3884.4	0.000242975
		3885.8	0.000239413
		3887.2	0.000235878
		3888.6	0.000232365
		3890	0.000228879
		3891.4	0.000225424
		3892.8	0.000221993
		3894.2	0.000218593
		3895.6	0.000215222
		3897	0.000211879
		3898.4	0.000208563
		3899.8	0.00020528
		3901.2	0.000202027
		3902.6	0.000198804
		3904	0.000195611
		3905.4	0.00019245
		3906.8	0.000189317
		3908.2	0.000186219
		3909.6	0.00018315
		3911	0.000180116
		3912.4	0.000177115
		3913.8	0.000174146
		3915.2	0.000171209
		3916.6	0.000168306
		3918	0.000165436
		3919.4	0.000162599
		3920.8	0.000159795
		3922.2	0.000157025
		3923.6	0.000154286
		3925	0.000151583
		3926.4	0.000148915
		3927.8	0.00014628
		3929.2	0.000143678
		3930.6	0.000141111
		3932	0.000138578
		3933.4	0.000136078
		3934.8	0.000133613
		3936.2	0.000131181
		3937.6	0.000128783
		3939	0.000126418
		3940.4	0.000124087
		3941.8	0.00012179
		3943.2	0.000119526
		3944.6	0.000117295
		3946	0.000115098
		3947.4	0.000112933
		3948.8	0.000110801
		3950.2	0.000108702
		3951.6	0.000106635
		3953	0.0001046
		3954.4	0.000102598
		3955.8	0.000100627
		3957.2	9.86872e-05
		3958.6	9.67791e-05
		3960	9.4902e-05
		3961.4	9.30557e-05
		3962.8	9.12399e-05
		3964.2	8.94543e-05
		3965.6	8.76956e-05
		3967	8.59666e-05
		3968.4	8.42702e-05
		3969.8	8.26028e-05
		3971.2	8.09641e-05
		3972.6	7.93537e-05
		3974	7.77714e-05
		3975.4	7.62109e-05
		3976.8	7.46843e-05
		3978.2	7.31847e-05
		3979.6	7.17087e-05
		3981	7.02592e-05
		3982.4	6.88387e-05
		3983.8	6.74408e-05
		3985.2	6.60715e-05
		3986.6	6.47271e-05
		3988	6.34045e-05
		3989.4	6.2106e-05
		3990.8	6.08349e-05
		3992.2	5.95872e-05
		3993.6	5.83627e-05
		3995	5.7161e-05
		3996.4	5.59786e-05
		3997.8	5.48188e-05
		3999.2	5.36838e-05
		4000.6	5.25702e-05
		4002	5.14777e-05
		4003.4	5.0406e-05
		4004.8	4.93517e-05
		4006.2	4.83208e-05
		4007.6	4.73096e-05
		4009	4.63178e-05
		4010.4	4.53421e-05
		4011.8	4.43884e-05
		4013.2	4.34532e-05
		4014.6	4.25362e-05
		4016	4.16342e-05
		4017.4	4.07529e-05
		4018.8	3.9886e-05
		4020.2	3.90393e-05
		4021.6	3.82092e-05
		4023	3.73955e-05
		4024.4	3.65979e-05
		4025.8	3.58162e-05
		4027.2	3.505e-05
		4028.6	3.42992e-05
		4030	3.35634e-05
		4031.4	3.28393e-05
		4032.8	3.21329e-05
		4034.2	3.14408e-05
		4035.6	3.07598e-05
		4037	3.00957e-05
		4038.4	2.94452e-05
		4039.8	2.8808e-05
		4041.2	2.81838e-05
		4042.6	2.75725e-05
		4044	2.69737e-05
		4045.4	2.63874e-05
		4046.8	2.58102e-05
		4048.2	2.52482e-05
		4049.6	2.46978e-05
		4051	2.41591e-05
		4052.4	2.36316e-05
		4053.8	2.31153e-05
		4055.2	2.26099e-05
		4056.6	2.21152e-05
		4058	2.16311e-05
		4059.4	2.11513e-05
		4060.8	2.06852e-05
		4062.2	2.02322e-05
		4063.6	1.97889e-05
		4065	1.93523e-05
		4066.4	1.89281e-05
		4067.8	1.85132e-05
		4069.2	1.81074e-05
		4070.6	1.77106e-05
		4072	1.73195e-05
		4073.4	1.69371e-05
		4074.8	1.65664e-05
		4076.2	1.62039e-05
		4077.6	1.58495e-05
		4079	1.55031e-05
		4080.4	1.51645e-05
		4081.8	1.48336e-05
		4083.2	1.45101e-05
		4084.6	1.41941e-05
		4086	1.38822e-05
		4087.4	1.35778e-05
		4088.8	1.32834e-05
		4090.2	1.29959e-05
		4091.6	1.2712e-05
		4093	1.2435e-05
		4094.4	1.21676e-05
		4095.8	1.19033e-05
		4097.2	1.16484e-05
		4098.6	1.13964e-05
		4100	1.11536e-05
		4101.4	1.09165e-05
		4102.8	1.06851e-05
		4104.2	1.04592e-05
		4105.6	1.02386e-05
		4107	1.00233e-05
		4108.4	9.81322e-06
		4109.8	9.60817e-06
		4111.2	9.40808e-06
		4112.6	9.21282e-06
		4114	9.02231e-06
		4115.4	8.83643e-06
		4116.8	8.65509e-06
		4118.2	8.47818e-06
		4119.6	8.3056e-06
		4121	8.13726e-06
		4122.4	7.97306e-06
		4123.8	7.8129e-06
		4125.2	7.65669e-06
		4126.6	7.50141e-06
		4128	7.35301e-06
		4129.4	7.20519e-06
		4130.8	7.06428e-06
		4132.2	6.92383e-06
		4133.6	6.78989e-06
		4135	6.65619e-06
		4136.4	6.52887e-06
		4137.8	6.40469e-06
		4139.2	6.28359e-06
		4140.6	6.16547e-06
		4142	6.04742e-06
		4143.4	5.93532e-06
		4144.8	5.82596e-06
		4146.2	5.71623e-06
		4147.6	5.60936e-06
		4149	5.50813e-06
		4150.4	5.40937e-06
		4151.8	5.30992e-06
		4153.2	5.21608e-06
		4154.6	5.12451e-06
		4156	5.03515e-06
		4157.4	4.94794e-06
		4158.8	4.86283e-06
		4160.2	4.77975e-06
		4161.6	4.69866e-06
		4163	4.6195e-06
		4164.4	4.54222e-06
		4165.8	4.46677e-06
		4167.2	4.39309e-06
		4168.6	4.32115e-06
		4170	4.25088e-06
		4171.4	4.18225e-06
		4172.8	4.11221e-06
		4174.2	4.04693e-06
		4175.6	3.98313e-06
		4177	3.92077e-06
		4178.4	3.85983e-06
		4179.8	3.80025e-06
		4181.2	3.742e-06
		4182.6	3.68504e-06
		4184	3.6263e-06
		4185.4	3.57191e-06
		4186.8	3.5187e-06
		4188.2	3.46664e-06
		4189.6	3.41569e-06
		4191	3.36583e-06
		4192.4	3.31703e-06
		4193.8	3.26636e-06
		4195.2	3.21979e-06
		4196.6	3.17106e-06
		4198	3.12651e-06
		4199.4	3.08285e-06
		4200.8	3.04006e-06
		4202.2	2.99505e-06
		4203.6	2.954e-06
		4205	2.91374e-06
		4206.4	2.87426e-06
		4207.8	2.83554e-06
		4209.2	2.79755e-06
		4210.6	2.76028e-06
		4212	2.7237e-06
		4213.4	2.6878e-06
		4214.8	2.64957e-06
		4216.2	2.61511e-06
		4217.6	2.58126e-06
		4219	2.54801e-06
		4220.4	2.51534e-06
		4221.8	2.48324e-06
		4223.2	2.4517e-06
		4224.6	2.42069e-06
		4226	2.39021e-06
		4227.4	2.36024e-06
		4228.8	2.33077e-06
		4230.2	2.30178e-06
		4231.6	2.27326e-06
		4233	2.2452e-06
		4234.4	2.21759e-06
		4235.8	2.19042e-06
		4237.2	2.16368e-06
		4238.6	2.13735e-06
		4240	2.10844e-06
		4241.4	2.07995e-06
		4242.8	2.05499e-06
		4244.2	2.0304e-06
		4245.6	2.00617e-06
		4247	1.9823e-06
		4248.4	1.95576e-06
		4249.8	1.93272e-06
		4251.2	1.90999e-06
		4252.6	1.88759e-06
		4254	1.86549e-06
		4255.4	1.84369e-06
		4256.8	1.81912e-06
		4258.2	1.79806e-06
		4259.6	1.77728e-06
		4261	1.75677e-06
		4262.4	1.73652e-06
		4263.8	1.71654e-06
		4265.2	1.69681e-06
		4266.6	1.67733e-06
		4268	1.65809e-06
		4269.4	1.63611e-06
		4270.8	1.61756e-06
		4272.2	1.59924e-06
		4273.6	1.58113e-06
		4275	1.56323e-06
		4276.4	1.54553e-06
		4277.8	1.52804e-06
		4279.2	1.51075e-06
		4280.6	1.49366e-06
		4282	1.47677e-06
		4283.4	1.46007e-06
		4284.8	1.44355e-06
		4286.2	1.42723e-06
		4287.6	1.41108e-06
		4289	1.39512e-06
		4290.4	1.37934e-06
		4291.8	1.36374e-06
		4293.2	1.34831e-06
		4294.6	1.33002e-06
		4296	1.315e-06
		4297.4	1.30016e-06
		4298.8	1.28547e-06
		4300.2	1.27094e-06
		4301.6	1.25658e-06
		4303	1.24237e-06
		4304.4	1.22831e-06
		4305.8	1.21441e-06
		4307.2	1.20066e-06
		4308.6	1.18705e-06
		4310	1.17054e-06
		4311.4	1.15739e-06
		4312.8	1.14438e-06
		4314.2	1.1315e-06
		4315.6	1.11875e-06
		4317	1.10613e-06
		4318.4	1.09364e-06
		4319.8	1.08128e-06
		4321.2	1.06904e-06
		4322.6	1.05693e-06
		4324	1.04495e-06
		4325.4	1.03308e-06
		4326.8	1.02134e-06
		4328.2	1.00972e-06
		4329.6	9.98218e-07
		4331	9.86833e-07
		4332.4	9.7246e-07
		4333.8	9.61421e-07
		4335.2	9.50492e-07
		4336.6	9.39672e-07
		4338	9.28961e-07
		4339.4	9.18357e-07
		4340.8	9.0786e-07
		4342.2	8.97469e-07
		4343.6	8.87182e-07
		4345	8.76998e-07
		4346.4	8.66917e-07
		4347.8	8.56938e-07
		4349.2	8.4706e-07
		4350.6	8.37281e-07
		4352	8.27602e-07
		4353.4	8.1802e-07
		4354.8	8.08536e-07
		4356.2	7.99148e-07
		4357.6	7.89855e-07
		4359	7.80656e-07
		4360.4	7.71552e-07
		4361.8	7.6254e-07
		4363.2	7.5362e-07
		4364.6	7.44791e-07
		4366	7.36052e-07
		4367.4	7.27403e-07
		4368.8	7.18843e-07
		4370.2	7.1037e-07
		4371.6	7.01985e-07
		4373	6.93685e-07
		4374.4	6.85471e-07
		4375.8	6.77342e-07
		4377.2	6.69297e-07
		4378.6	6.61335e-07
		4380	6.50381e-07
		4381.4	6.42676e-07
		4382.8	6.35048e-07
		4384.2	6.27498e-07
		4385.6	6.20026e-07
		4387	6.12629e-07
		4388.4	6.05309e-07
		4389.8	5.98063e-07
		4391.2	5.90892e-07
		4392.6	5.83795e-07
		4394	5.76771e-07
		4395.4	5.69819e-07
		4396.8	5.6294e-07
		4398.2	5.56131e-07
		4399.6	5.49394e-07
		4401	5.42727e-07
		4402.4	5.36129e-07
		4403.8	5.296e-07
		4405.2	5.23139e-07
		4406.6	5.16746e-07
		4408	5.1042e-07
		4409.4	5.04161e-07
		4410.8	4.97967e-07
		4412.2	4.91839e-07
		4413.6	4.85776e-07
		4415	4.79778e-07
		4416.4	4.73843e-07
		4417.8	4.67971e-07
		4419.2	4.62161e-07
		4420.6	4.56414e-07
		4422	4.4769e-07
		4423.4	4.42168e-07
		4424.8	4.36703e-07
		4426.2	4.31295e-07
		4427.6	4.25943e-07
		4429	4.20648e-07
		4430.4	4.15407e-07
		4431.8	4.10222e-07
		4433.2	4.05091e-07
		4434.6	4.00014e-07
		4436	3.94991e-07
		4437.4	3.90022e-07
		4438.8	3.85105e-07
		4440.2	3.80241e-07
		4441.6	3.75428e-07
		4443	3.70667e-07
		4444.4	3.65958e-07
		4445.8	3.61299e-07
		4447.2	3.56691e-07
		4448.6	3.52132e-07
		4450	3.47623e-07
		4451.4	3.43163e-07
		4452.8	3.38752e-07
		4454.2	3.34389e-07
		4455.6	3.30074e-07
		4457	3.25807e-07
		4458.4	3.21587e-07
		4459.8	3.17413e-07
		4461.2	3.13285e-07
		4462.6	3.09204e-07
		4464	3.05168e-07
		4465.4	3.01177e-07
		4466.8	2.97231e-07
		4468.2	2.93329e-07
		4469.6	2.89471e-07
		4471	2.85657e-07
		4472.4	2.81885e-07
		4473.8	2.78157e-07
		4475.2	2.74471e-07
		4476.6	2.70827e-07
		4478	2.67225e-07
		4479.4	2.63664e-07
		4480.8	2.60143e-07
		4482.2	2.56664e-07
		4483.6	2.53224e-07
		4485	2.49824e-07
		4486.4	2.46464e-07
		4487.8	2.43143e-07
		4489.2	2.3986e-07
		4490.6	2.36616e-07
		4492	2.3341e-07
		4493.4	2.30242e-07
		4494.8	2.2711e-07
		4496.2	2.24016e-07
		4497.6	2.20958e-07
		4499	2.17937e-07
		4500.4	2.14951e-07
		4501.8	2.12001e-07
		4503.2	2.09086e-07
		4504.6	2.06206e-07
		4506	2.03361e-07
		4507.4	2.0055e-07
		4508.8	1.97772e-07
		4510.2	1.95028e-07
		4511.6	1.92318e-07
		4513	1.8964e-07
		4514.4	1.86995e-07
		4515.8	1.84382e-07
		4517.2	1.81801e-07
		4518.6	1.79251e-07
		4520	1.76733e-07
		4521.4	1.74246e-07
		4522.8	1.71789e-07
		4524.2	1.69363e-07
		4525.6	1.66967e-07
		4527	1.646e-07
		4528.4	1.62263e-07
		4529.8	1.59955e-07
		4531.2	1.57676e-07
		4532.6	1.52368e-07
		4534	1.502e-07
		4535.4	1.4806e-07
		4536.8	1.45946e-07
		4538.2	1.43859e-07
		4539.6	1.41798e-07
		4541	1.39762e-07
		4542.4	1.37753e-07
		4543.8	1.35769e-07
		4545.2	1.3381e-07
		4546.6	1.31876e-07
		4548	1.29966e-07
		4549.4	1.28081e-07
		4550.8	1.2622e-07
		4552.2	1.24383e-07
		4553.6	1.2257e-07
		4555	1.20779e-07
		4556.4	1.19012e-07
		4557.8	1.17268e-07
		4559.2	1.15546e-07
		4560.6	1.13847e-07
		4562	1.1217e-07
		4563.4	1.10514e-07
		4564.8	1.08881e-07
		4566.2	1.07268e-07
		4567.6	1.05677e-07
		4569	1.04107e-07
		4570.4	1.02558e-07
		4571.8	1.01029e-07
		4573.2	9.95197e-08
		4574.6	9.80309e-08
		4576	9.65619e-08
		4577.4	9.51125e-08
		4578.8	9.36824e-08
		4580.2	9.22714e-08
		4581.6	9.08793e-08
		4583	8.9506e-08
		4584.4	8.81511e-08
		4585.8	8.68146e-08
		4587.2	8.5496e-08
		4588.6	8.41954e-08
		4590	8.29124e-08
		4591.4	8.16468e-08
		4592.8	8.03985e-08
		4594.2	7.91673e-08
		4595.6	7.79529e-08
		4597	7.67552e-08
		4598.4	7.55739e-08
		4599.8	7.44089e-08
		4601.2	7.32599e-08
		4602.6	7.21269e-08
		4604	7.10095e-08
		4605.4	6.99076e-08
		4606.8	6.88211e-08
		4608.2	6.77497e-08
		4609.6	6.66933e-08
		4611	6.56517e-08
		4612.4	6.46247e-08
		4613.8	6.36121e-08
		4615.2	6.26137e-08
		4616.6	6.16295e-08
		4618	6.06591e-08
		4619.4	5.97025e-08
		4620.8	5.87595e-08
		4622.2	5.78299e-08
		4623.6	5.69135e-08
		4625	5.60102e-08
		4626.4	5.51198e-08
		4627.8	5.42421e-08
		4629.2	5.33771e-08
		4630.6	5.25245e-08
		4632	5.16842e-08
		4633.4	5.08561e-08
		4634.8	5.00399e-08
		4636.2	4.92355e-08
		4637.6	4.84428e-08
		4639	4.76617e-08
		4640.4	4.68919e-08
		4641.8	4.61334e-08
		4643.2	4.5386e-08
		4644.6	4.46496e-08
		4646	4.39239e-08
		4647.4	4.3209e-08
		4648.8	4.25046e-08
		4650.2	4.18106e-08
		4651.6	4.11268e-08
		4653	4.04533e-08
		4654.4	3.97897e-08
		4655.8	3.9136e-08
		4657.2	3.8492e-08
		4658.6	3.78576e-08
		4660	3.72328e-08
		4661.4	3.66173e-08
		4662.8	3.60111e-08
		4664.2	3.5414e-08
		4665.6	3.48259e-08
		4667	3.42466e-08
		4668.4	3.36762e-08
		4669.8	3.31144e-08
		4671.2	3.25611e-08
		4672.6	3.20162e-08
		4674	3.14797e-08
		4675.4	3.09513e-08
		4676.8	3.04311e-08
		4678.2	2.99188e-08
		4679.6	2.94143e-08
		4681	2.89176e-08
		4682.4	2.84286e-08
		4683.8	2.79471e-08
		4685.2	2.74731e-08
		4686.6	2.70064e-08
		4688	2.6547e-08
		4689.4	2.60947e-08
		4690.8	2.56494e-08
		4692.2	2.52111e-08
		4693.6	2.47797e-08
		4695	2.4355e-08
		4696.4	2.39369e-08
		4697.8	2.35254e-08
		4699.2	2.31204e-08
		4700.6	2.27218e-08
		4702	2.23295e-08
		4703.4	2.19434e-08
		4704.8	2.15634e-08
		4706.2	2.11895e-08
		4707.6	2.08214e-08
		4709	2.04593e-08
		4710.4	2.01029e-08
		4711.8	1.97523e-08
		4713.2	1.94072e-08
		4714.6	1.90677e-08
		4716	1.87336e-08
		4717.4	1.84049e-08
		4718.8	1.80816e-08
		4720.2	1.77634e-08
		4721.6	1.74504e-08
		4723	1.71424e-08
		4724.4	1.68395e-08
		4725.8	1.65415e-08
		4727.2	1.62483e-08
		4728.6	1.596e-08
		4730	1.56763e-08
		4731.4	1.53973e-08
		4732.8	1.51228e-08
		4734.2	1.17819e-08
		4735.6	1.15746e-08
		4737	1.13706e-08
		4738.4	1.11699e-08
		4739.8	1.09724e-08
		4741.2	1.07782e-08
		4742.6	1.05871e-08
		4744	1.03992e-08
		4745.4	1.02143e-08
		4746.8	1.00324e-08
		4748.2	9.85349e-09
		4749.6	9.67753e-09
		4751	9.50446e-09
		4752.4	9.33424e-09
		4753.8	9.16682e-09
		4755.2	9.00217e-09
		4756.6	8.84024e-09
		4758	8.681e-09
		4759.4	8.52439e-09
		4760.8	8.3704e-09
		4762.2	8.21896e-09
		4763.6	8.07006e-09
		4765	7.92364e-09
		4766.4	7.77967e-09
		4767.8	7.63812e-09
		4769.2	7.49894e-09
		4770.6	7.36211e-09
		4772	7.22758e-09
		4773.4	7.09532e-09
		4774.8	6.9653e-09
		4776.2	6.83748e-09
		4777.6	6.71183e-09
		4779	6.58832e-09
		4780.4	6.4669e-09
		4781.8	6.34756e-09
		4783.2	6.23025e-09
		4784.6	6.11495e-09
		4786	6.00163e-09
		4787.4	5.89025e-09
		4788.8	5.78078e-09
		4790.2	5.6732e-09
		4791.6	5.56747e-09
		4793	5.46357e-09
		4794.4	5.36147e-09
		4795.8	5.26113e-09
		4797.2	5.16254e-09
		4798.6	5.06566e-09
[truncated: 1 more rows]

## Sheet: ALL
#	Session	Sample	Grain spot	Genesis	U (ppm)	Th (ppm)	Th/U	f206 (%)	238U/206Pb	± 2σ	207Pb/206Pb	± 2σ	238U/206Pb Age (Ma)	± 2σ	207Pb/206Pb Age (Ma)	± 2σ	% disc.
		Sample 2	Sub sample no	-51.7398	65.7197
			309312	-51.714	65.7504
			381942	-51.8774	65.7312
			381946	-51.7747	65.7274
1	2	2	2 - 60.d	S	2679	488	0.182158	0.000952407	2.46975	0.103072	0.1559	0.004418	2191.56	77.5406	2410.91	48.1335	9.09802
2	2	2	2 - 23.d	D	350	123.9	0.354	b.d.l.	2.43546	0.0878569	0.1719	0.007238	2217.66	67.693	2575.48	70.3517	13.8931
3	2	2	2 - 52.d	S	2621	440	0.167875	0.000455572	2.06911	0.0563664	0.1838	0.004776	2541.62	57.2209	2686.72	42.9567	5.40041
4	2	2	2 - 26.d	D	253.6	645.4	2.54495	0.0169796	2.21828	0.0591279	0.188	0.00556	2398.81	53.3925	2724	48.721	11.9381
5	2	2	2 - 66.d	S	930	62.9	0.0676344	b.d.l.	1.78731	0.0539547	0.188	0.00496	2864.56	69.8199	2724	43.4633	-5.16004
6	2	2	2 - 98.d	S	172.1	136.8	0.794887	0.017636	1.80865	0.0535103	0.1882	0.005764	2837.22	67.908	2725.75	50.4467	-4.08945
7	2	2	2 - 12.d	S	1010	562	0.556436	0.000770645	1.72951	0.0471531	0.1889	0.004978	2941.4	64.3928	2731.87	43.3816	-7.67001
8	2	2	2 - 6.d	S	658.4	83.6	0.126974	0.00398876	1.73883	0.0562436	0.189	0.00518	2928.73	76.136	2732.74	45.1144	-7.17185
9	2	2	2 - 89.d	S	164.3	251.7	1.53195	0.0110858	1.78795	0.0514231	0.1909	0.006018	2863.74	66.5047	2749.19	51.8124	-4.16647
10	2	2	2 - 94.d	D	335.1	318	0.94897	0.0173379	2.58398	0.13848	0.191	0.00542	2108.9	96.4013	2750.05	46.6358	23.3142
11	2	2	2 - 93.d	S	1727	247	0.143023	0.00105527	1.97667	0.0598512	0.1917	0.004934	2639.1	65.5751	2756.06	42.2756	4.24375
12	2	2	2 - 1.d	S	688	380	0.552326	b.d.l.	2.05592	0.0736649	0.1924	0.005048	2555.08	75.5875	2762.05	43.0713	7.49321
13	2	2	2 - 64.d	S	598.5	101.1	0.168922	0.00186242	1.74095	0.0463363	0.1967	0.005434	2925.86	62.599	2798.27	45.2017	-4.55954
14	2	2	2 - 80.d	S	390	118.7	0.304359	0.00378938	1.71644	0.0490598	0.2044	0.005688	2959.35	67.8312	2860.92	45.2767	-3.44028
15	2	2	2 - 40.d	D	448	306	0.683036	b.d.l.	3.0581	0.164034	0.2047	0.005994	1823.82	85.2123	2863.31	47.6324	36.3037
16	2	2	2 - 82.d	D	191.6	314	1.63883	b.d.l.	2.55037	0.0854806	0.208	0.00646	2132.56	60.8586	2889.3	50.4051	26.191
17	2	2	2 - 73.d	S	352.9	162.8	0.46132	0.00424549	1.9305	0.0509086	0.2099	0.007698	2690.69	58.0108	2904.04	59.444	7.34671
18	2	2	2 - 25.d	D	80.4	56.77	0.706095	b.d.l.	2.27066	0.0717084	0.2102	0.007404	2352.43	62.2463	2906.36	57.0806	19.0592
19	2	2	2 - 74.d	D	341.8	455	1.33119	b.d.l.	2.62536	0.0780095	0.2103	0.006206	2080.49	52.8367	2907.13	47.8187	28.435
20	2	2	2 - 37.d	S	1321	644	0.487509	b.d.l.	1.8305	0.0486725	0.2139	0.005778	2809.77	60.5596	2934.6	43.6668	4.25388
21	2	2	2 - 33.d	S	164.1	171.5	1.04509	0.0145162	1.82448	0.0501376	0.2153	0.006706	2817.27	62.7214	2945.14	50.3046	4.34194
22	2	2	2 - 65.d	S	582	1047	1.79897	0.00246169	1.6176	0.0477901	0.2162	0.005624	3102.75	72.7613	2951.88	41.988	-5.11118
23	2	2	2 - 63.d	D	702	128	0.182336	b.d.l.	5.4615	0.329957	0.2167	0.006334	1083.89	60.2758	2955.61	47.1644	63.3277
24	2	2	2 - 75.d	S	128.7	132	1.02564	0.0231578	1.90476	0.0961451	0.2208	0.006916	2720.35	112.031	2985.81	50.411	8.8907
25	2	2	2 - 69.d	D	85.9	192	2.23516	0.0182398	2.07383	0.0728721	0.2218	0.010936	2536.84	73.6964	2993.08	79.3044	15.2431
26	2	2	2 - 68.d	D	349.2	57.5	0.164662	b.d.l.	2.89771	0.0957395	0.2235	0.00687	1911.16	54.6456	3005.35	49.3886	36.4083
27	2	2	2 - 42.d	S	528	38.7	0.0732955	b.d.l.	1.57109	0.041542	0.2266	0.006132	3175.24	66.2982	3027.47	43.3988	-4.88122
28	2	2	2 - 99.d	D	182	688	3.78022	b.d.l.	3.58423	0.212998	0.2268	0.008336	1586.32	83.5712	3028.88	58.9384	47.6267
29	2	2	2 - 92.d	S	591	413	0.698816	0.00329053	1.53233	0.0430913	0.2285	0.00607	3238.36	71.5899	3040.85	42.5548	-6.49505
30	2	2	2 - 24.d	D	108.9	199.4	1.83104	b.d.l.	1.89538	0.0727542	0.2314	0.008728	2731.33	85.4677	3061.04	60.3205	10.771
31	2	2	2 - 61.d	S	409.9	184.3	0.449622	0.00630744	1.77148	0.0508065	0.2417	0.006734	2885.2	66.7122	3130.48	44.3021	7.83537
32	2	2	2 - 16.d	D	2129	107	0.0502583	0.000747422	1.7059	0.0463405	0.2854	0.007208	2974	64.7183	3392.02	39.3475	12.3238
33	2	2	2 - 57.d	S	1175	70.4	0.0599149	b.d.l.	1.60077	0.0453401	0.2873	0.007546	3128.59	70.2083	3402.36	40.8886	8.04621
34	2	2	2 - 46.d	D	378.3	187.1	0.494581	b.d.l.	2.95421	0.100103	0.3108	0.008916	1879.45	55.2426	3524.2	44.2632	46.6703
35	2	2	2 - 51.d	S	324	344.5	1.06327	0.00513185	1.38696	0.0398584	0.337	0.00894	3499.79	77.6154	3648.53	40.5763	4.07671
36	2	2	2 - 19.d	S	24.53	47.37	1.9311	0.110861	1.94062	0.0647977	0.1807	0.009114	2679.22	73.2012	2658.56	83.602	-0.776983
37	2	2	2 - 50.d	S	56.6	58.8	1.03887	0.044014	1.93237	0.0584378	0.1852	0.007104	2688.57	66.4843	2699.25	63.3378	0.395858
38	2	2	2 - 35.d	S	228.8	207.9	0.908654	0.0122461	1.93349	0.0513802	0.1875	0.00545	2687.29	58.3983	2719.61	47.904	1.18842
39	2	2	2 - 2.d	S	202.4	223.2	1.10277	0.00849288	1.90367	0.0500326	0.1877	0.005754	2721.62	58.3502	2721.37	50.5139	-0.00908008
40	2	2	2 - 27.d	S	165.2	147.8	0.894673	0.0133188	1.92678	0.0526431	0.1879	0.005758	2694.94	60.1796	2723.13	50.487	1.03515
41	2	2	2 - 62.d	S	632.1	354.9	0.561462	0.00219092	1.85254	0.0476896	0.1879	0.004958	2782.61	58.1776	2723.13	43.4725	-2.18442
42	2	2	2 - 77.d	S	933	642.5	0.688639	0.00150929	1.91681	0.0489913	0.1879	0.004758	2706.39	56.4886	2723.13	41.7188	0.614734
43	2	2	2 - 90.d	S	185.5	233.5	1.25876	0.00399112	1.92752	0.0522973	0.1886	0.005872	2694.09	59.7461	2729.25	51.2663	1.28834
44	2	2	2 - 18.d	S	137.6	77.1	0.56032	0.0196666	1.91902	0.0509013	0.1887	0.006074	2703.84	58.5792	2730.12	52.9975	0.962578
45	2	2	2 - 41.d	S	408.8	79.5	0.194472	0.00337942	1.89538	0.0501218	0.1912	0.005224	2731.33	58.8786	2751.77	44.8952	0.742789
46	2	2	2 - 43.d	S	1342	227.8	0.169747	b.d.l.	1.90114	0.0542873	0.1916	0.004932	2724.58	63.4523	2755.21	42.2839	1.1117
47	2	2	2 - 3.d	S	470	159	0.338298	b.d.l.	1.86185	0.0618491	0.1917	0.005234	2771.3	74.8306	2756.06	44.8461	-0.552758
48	2	2	2 - 21.d	S	116.42	109.5	0.94056	0.0321517	1.83857	0.0523211	0.1921	0.006342	2799.75	64.6292	2759.49	54.2095	-1.45924
49	2	2	2 - 22.d	S	108.83	72.72	0.668198	b.d.l.	1.88715	0.0544812	0.1937	0.006374	2741.03	64.4621	2773.1	53.9656	1.15636
50	2	2	2 - 39.d	S	200	228	1.14	b.d.l.	1.9084	0.0534642	0.1938	0.005976	2716.12	62.0973	2773.94	50.5659	2.08445
51	2	2	2 - 14.d	S	883	537	0.608154	0.00118105	1.83486	0.0478074	0.1939	0.004978	2804.34	59.2503	2774.79	42.0964	-1.06514
52	2	2	2 - 58.d	S	530.8	164	0.308968	0.00538425	1.83285	0.0497582	0.1941	0.005382	2806.85	61.78	2776.48	45.4589	-1.09373
53	2	2	2 - 4.d	S	1029	88.5	0.0860058	0.00217037	1.82916	0.0492972	0.1943	0.005086	2811.43	61.411	2778.17	42.9079	-1.19738
54	2	2	2 - 13.d	S	1095	681	0.621918	0.00101041	1.81258	0.0477506	0.1952	0.005004	2832.24	60.3821	2785.74	41.9924	-1.66918
55	2	2	2 - 20.d	S	168.2	170.1	1.0113	b.d.l.	1.86359	0.0494271	0.1954	0.005908	2769.2	59.7084	2787.42	49.5203	0.653593
56	2	2	2 - 78.d	S	67.7	106.6	1.57459	0.0244323	1.86846	0.0530793	0.1954	0.007108	2763.32	63.8448	2787.42	59.5786	0.864361
57	2	2	2 - 15.d	S	257.1	213.9	0.831972	0.00895451	1.83722	0.050246	0.1956	0.005812	2801.42	62.141	2789.09	48.6584	-0.442067
58	2	2	2 - 17.d	S	93.3	208	2.22937	0.0292054	1.88111	0.0546075	0.1956	0.006812	2748.19	64.9546	2789.09	57.0305	1.46657
59	2	2	2 - 70.d	S	433.2	592.1	1.36681	0.0014286	1.79986	0.061589	0.1957	0.005414	2848.42	78.7898	2789.93	45.2997	-2.09649
60	2	2	2 - 38.d	S	436	480.6	1.10229	0.00223783	1.79889	0.0492452	0.1958	0.005416	2849.66	63.0533	2790.77	45.2899	-2.11042
61	2	2	2 - 81.d	S	143.8	89	0.618915	0.0141333	1.8005	0.051895	0.1959	0.006318	2847.59	66.3481	2791.6	52.8016	-2.00564
62	2	2	2 - 91.d	S	92.85	224.1	2.41357	0.0131556	1.88501	0.0529794	0.1963	0.006526	2743.56	62.8024	2794.94	54.4123	1.83844
63	2	2	2 - 9.d	S	190	166	0.873684	b.d.l.	1.81554	0.0498252	0.1968	0.005736	2828.5	62.8367	2799.1	47.6859	-1.05014
64	2	2	2 - 76.d	S	87.7	114.2	1.30217	0.0139638	1.87056	0.0538564	0.197	0.00664	2760.8	64.6596	2800.77	55.137	1.42681
65	2	2	2 - 79.d	S	449.8	236.3	0.525345	0.00361848	1.82815	0.0479264	0.1978	0.005456	2812.68	59.7571	2807.39	45.095	-0.188406
66	2	2	2 - 28.d	S	266.4	62.5	0.23461	0.0123533	1.83722	0.0607097	0.2003	0.006206	2801.42	75.0829	2827.91	50.5601	0.936572
67	2	2	2 - 53.d	S	1555	91.7	0.0589711	0.000792805	1.82715	0.0565739	0.2099	0.005398	2813.93	70.6038	2904.04	41.6834	3.10291
68	2	2	2 - 49.d	S	294	151.6	0.515646	b.d.l.	1.75871	0.0450719	0.211	0.00592	2902.07	59.8877	2912.51	45.4423	0.358599
69	2	2	2 - 84.d	S	694	131.7	0.189769	0.00397823	1.69808	0.0469373	0.2117	0.005634	2984.96	66.0447	2917.88	43.0837	-2.29908
70	2	2	2 - 31.d	S	79.31	49.62	0.625646	0.0154168	1.78444	0.0535205	0.2131	0.007562	2868.28	69.4408	2928.54	57.394	2.0577
71	2	2	2 - 34.d	S	47.79	46.96	0.982632	b.d.l.	1.77054	0.05516	0.2138	0.008076	2886.43	72.4923	2933.84	61.0663	1.61599
72	2	2	2 - 95.d	S	46.54	34.05	0.731629	0.0623105	1.7618	0.051687	0.2145	0.00829	2897.96	68.4803	2939.13	62.4513	1.40074
73	2	2	2 - 55.d	S	605	123.8	0.204628	0.00261261	1.70561	0.0498214	0.2153	0.005706	2974.4	69.5995	2945.14	42.8032	-0.993562
74	2	2	2 - 96.d	S	90.2	94.3	1.04545	0.0310476	1.75193	0.0516125	0.2168	0.007336	2911.1	69.0139	2956.35	54.5969	1.53044
75	2	2	2 - 54.d	S	69.2	66.2	0.956647	0.0236622	1.76056	0.051949	0.2182	0.007764	2899.6	68.9069	2966.73	57.3602	2.26266
76	2	2	2 - 36.d	S	376.3	268.5	0.713526	0.00216798	1.70794	0.0446603	0.2184	0.006168	2971.15	62.2502	2968.21	45.5215	-0.0991701
77	2	2	2 - 30.d	S	61	66.4	1.08852	0.0276796	1.72443	0.051736	0.2185	0.00787	2948.34	70.9914	2968.95	58.0524	0.693947
78	2	2	2 - 67.d	S	44.27	4.15	0.0937429	0.0209787	1.75654	0.0548777	0.2186	0.008272	2904.95	73.065	2969.68	60.986	2.17993
79	2	2	2 - 10.d	S	50.48	64.5	1.27773	0.0185706	1.72236	0.0522462	0.219	0.00768	2951.2	71.8328	2972.63	56.5037	0.72094
80	2	2	2 - 97.d	S	796	504	0.633166	0.00223909	1.71409	0.0439775	0.2196	0.005692	2962.61	60.9403	2977.04	41.7473	0.484686
81	2	2	2 - 45.d	S	262.7	60.25	0.229349	b.d.l.	1.71321	0.044537	0.2197	0.006294	2963.83	61.7673	2977.77	46.1387	0.468177
82	2	2	2 - 48.d	S	443	500	1.12867	0.00648924	1.71321	0.0436564	0.2201	0.005802	2963.83	60.546	2980.7	42.4441	0.565989
83	2	2	2 - 32.d	S	41.76	44.98	1.07711	0.0463451	1.7135	0.0542355	0.2205	0.00881	2963.42	75.198	2983.62	64.3159	0.677025
84	2	2	2 - 71.d	S	202.8	76.1	0.375247	0.00847711	1.70765	0.0449425	0.2206	0.006512	2971.56	62.661	2984.35	47.5152	0.428687
85	2	2	2 - 87.d	S	195.5	291.9	1.49309	0.0100436	1.69319	0.0464782	0.2214	0.006428	2991.85	65.7066	2990.18	46.7096	-0.0560957
86	2	2	2 - 100.d	S	39.88	62.5	1.5672	0.0810337	1.68577	0.0538924	0.2214	0.008928	3002.38	76.7359	2990.18	64.8761	-0.408193
87	2	2	2 - 59.d	S	83.8	127	1.51551	0.0315817	1.73853	0.0492784	0.222	0.00764	2929.14	66.7255	2994.53	55.3461	2.18379
88	2	2	2 - 44.d	S	394	100.8	0.255838	b.d.l.	1.76367	0.0663786	0.2221	0.009042	2895.49	87.7952	2995.25	65.469	3.33071
89	2	2	2 - 11.d	S	1038	27.2	0.0262042	0.00056235	1.69405	0.0453604	0.2226	0.005752	2990.64	64.073	2998.87	41.5413	0.274518
90	2	2	2 - 85.d	S	17.3	9.08	0.524855	0.0884774	1.62338	0.0588211	0.2242	0.010584	3093.98	89.0428	3010.38	75.8187	-2.77716
91	2	2	2 - 83.d	S	99.99	139.15	1.39164	0.0192617	1.71438	0.0475137	0.2244	0.007488	2962.2	65.8222	3011.81	53.5861	1.64721
92	2	2	2 - 8.d	S	131.2	125.2	0.954268	0.0195509	1.6469	0.0456859	0.2245	0.00659	3058.78	67.5631	3012.53	47.1359	-1.53545
93	2	2	2 - 5.d	S	361	65.3	0.180886	b.d.l.	1.68322	0.0435806	0.226	0.00612	3006.02	62.2055	3023.21	43.4444	0.568626
94	2	2	2 - 86.d	S	491	56.2	0.11446	0.00335676	1.57406	0.0460994	0.2331	0.006362	3170.52	73.3487	3072.74	43.6056	-3.18217
95	2	2	2 - 7.d	S	104.8	99.4	0.948473	0.0144291	1.62443	0.044627	0.2456	0.007212	3092.39	67.4831	3155.91	46.5971	2.01281
96	2	2	2 - 47.d	S	225.7	258.1	1.14355	0.00605801	1.53917	0.0423918	0.2541	0.007182	3227.03	69.9258	3209.78	44.6579	-0.537428
97	2	2	2 - 88.d	S	193.6	42.74	0.220764	0.00658722	1.52207	0.0605585	0.2607	0.011814	3255.5	101.704	3250.23	71.3719	-0.161923
98	2	2	2 - 29.d	S	339.4	72.7	0.214202	0.00236755	1.46113	0.0386163	0.2942	0.007884	3361.22	69.2277	3439.25	41.6042	2.26882
99	2	2	2 - 56.d	S	158.5	95.8	0.604416	0.00694555	1.34753	0.0363929	0.3402	0.009304	3578.35	74.1661	3662.98	41.7898	2.31048
100	2	2	2 - 72.d	S	99.1	99.2	1.00101	0.012989	1.27795	0.0384611	0.3471	0.010542	3726.14	85.1736	3693.63	46.3124	-0.880042
		Sample 3	Sub sample no	-52.1618	65.5798
			381918	-52.0862	65.5808
			381919	-52.1657	65.5512
			381921	-52.17	65.5256
101	2	3	3 - 63.d	S	158.4	143.9	0.90846	b.d.l.	2.05254	0.0570601	0.1885	0.00597	2558.55	58.7094	2728.38	52.1538	6.22447
102	2	3	3 - 90.d	S	120.4	80.34	0.667276	0.0112089	1.76087	0.0575423	0.189	0.00598	2899.19	76.3047	2732.74	52.0819	-6.09108
103	2	3	3 - 45.d	S	276.3	204.3	0.739414	b.d.l.	1.78795	0.0498247	0.1925	0.00535	2863.74	64.4374	2762.9	45.6208	-3.64961
104	2	3	3 - 72.d	S	5580	1033	0.185125	0.000406988	1.68322	0.0435806	0.1956	0.004912	3006.02	62.2055	2789.09	41.1236	-7.7778
105	2	3	3 - 68.d	S	122.9	126.8	1.03173	0.0149407	1.91388	0.0562258	0.2107	0.006514	2709.77	64.9956	2910.21	50.0831	6.88729
106	2	3	3 - 37.d	S	147.9	52.2	0.352941	b.d.l.	1.92752	0.0560127	0.2199	0.006798	2694.09	63.9909	2979.23	49.7817	9.57111
107	2	3	3 - 71.d	S	159.4	160.4	1.00627	0.0113652	1.57257	0.0460421	0.2214	0.006728	3172.88	73.3691	2990.18	48.8896	-6.11015
108	2	3	3 - 52.d	S	42.9	112.9	2.6317	0.01435	1.87056	0.0629537	0.2238	0.009476	2760.8	75.5827	3007.51	68.0194	8.20297
109	2	3	3 - 9.d	S	184.9	124.7	0.674419	0.0282551	3.05624	0.0844761	0.111	0.00382	1824.8	43.9288	1815.04	62.4955	-0.537759
110	2	3	3 - 61.d	S	497.4	517.6	1.04061	0.00228031	1.97317	0.0527008	0.1831	0.004962	2642.95	57.9115	2680.41	44.8268	1.39732
111	2	3	3 - 51.d	S	71.4	63.3	0.886555	0.0235482	1.91388	0.0554932	0.1844	0.006688	2709.77	64.1487	2692.1	59.9277	-0.656363
112	2	3	3 - 25.d	S	187	148.6	0.794652	b.d.l.	1.92752	0.0522973	0.1865	0.00583	2694.09	59.7461	2710.8	51.5612	0.616388
113	2	3	3 - 74.d	S	653	505.1	0.773507	0.00453341	1.89036	0.0495996	0.1871	0.004942	2737.24	58.5211	2716.09	43.5459	-0.778425
114	2	3	3 - 1.d	S	293.6	205.8	0.700954	0.00169795	1.91498	0.0500343	0.1879	0.005358	2708.5	57.783	2723.13	46.9797	0.536976
115	2	3	3 - 26.d	S	113.7	197.4	1.73615	0.0251608	1.90986	0.0527873	0.1879	0.006158	2714.43	61.2335	2723.13	53.9943	0.319362
116	2	3	3 - 21.d	S	112.54	252.5	2.24365	b.d.l.	1.93013	0.0531316	0.1882	0.006164	2691.12	60.5635	2725.75	53.9475	1.27073
117	2	3	3 - 24.d	S	200.7	351.2	1.74988	b.d.l.	1.92271	0.0513929	0.1883	0.005666	2699.6	58.957	2726.63	49.5587	0.991147
118	2	3	3 - 58.d	S	800	325.2	0.4065	b.d.l.	1.91939	0.0501767	0.1884	0.005068	2703.42	57.7268	2727.5	44.301	0.883011
119	2	3	3 - 47.d	S	165.4	221.6	1.33978	0.0137082	1.91132	0.0539347	0.1886	0.005772	2712.74	62.4855	2729.25	50.3933	0.605063
120	2	3	3 - 32.d	S	147.4	68.6	0.4654	0.0260938	1.93949	0.0527077	0.1888	0.005676	2680.49	59.6	2731	49.4946	1.84927
121	2	3	3 - 66.d	S	353.5	180.1	0.509477	b.d.l.	1.89286	0.0550554	0.1888	0.005276	2734.29	64.8164	2731	46.0066	-0.120435
122	2	3	3 - 48.d	S	106.3	166.9	1.57008	0.0399019	1.91351	0.0543809	0.189	0.00628	2710.2	62.8827	2732.74	54.6947	0.824851
123	2	3	3 - 27.d	S	73.4	89.7	1.22207	0.0246592	1.93386	0.0558804	0.1891	0.006982	2686.87	63.4931	2733.61	60.7716	1.70984
124	2	3	3 - 44.d	S	149.9	133.7	0.891928	b.d.l.	1.92382	0.0529105	0.1892	0.005784	2698.33	60.64	2734.48	50.3135	1.32193
125	2	3	3 - 88.d	S	78.8	127.4	1.61675	0.0271097	1.88076	0.0549478	0.1895	0.00689	2748.61	65.3797	2737.09	59.825	-0.421009
126	2	3	3 - 53.d	S	87.65	35.04	0.399772	0.0271057	1.93087	0.0539034	0.1896	0.006792	2690.27	61.404	2737.96	58.9382	1.74172
127	2	3	3 - 31.d	S	360.4	387.7	1.07575	0.00752678	1.90585	0.0497403	0.1897	0.005394	2719.08	57.8996	2738.82	46.7785	0.720754
128	2	3	3 - 16.d	S	174.7	266.1	1.52318	0.02084	1.89753	0.051273	0.1899	0.005698	2728.8	60.1176	2740.56	49.355	0.428973
129	2	3	3 - 33.d	S	279.6	427	1.52718	b.d.l.	1.88111	0.0492996	0.1908	0.005516	2748.19	58.6406	2748.33	47.5191	0.00513413
130	2	3	3 - 99.d	S	130.1	101.3	0.778632	0.0287514	1.87371	0.0522196	0.1916	0.006032	2757.02	62.52	2755.21	51.7146	-0.0659345
131	2	3	3 - 77.d	S	85.36	80.64	0.944705	b.d.l.	1.8352	0.0548909	0.1918	0.006536	2803.93	68.0093	2756.92	55.9683	-1.70509
132	2	3	3 - 10.d	S	140	125.3	0.895	0.0146775	1.89502	0.0519056	0.192	0.00614	2731.75	60.9932	2758.63	52.5143	0.97428
133	2	3	3 - 83.d	S	54.12	43.66	0.806726	0.058667	1.89179	0.0564459	0.1928	0.007456	2735.55	66.516	2765.46	63.4654	1.08144
134	2	3	3 - 91.d	S	76.6	97.5	1.27285	0.0100619	1.92715	0.0552557	0.193	0.00636	2694.51	63.1462	2767.16	54.0718	2.62527
135	2	3	3 - 20.d	S	71.4	92.8	1.29972	b.d.l.	1.91902	0.0549522	0.1935	0.00657	2703.84	63.2414	2771.4	55.6912	2.4377
136	2	3	3 - 17.d	S	68	47.45	0.697794	b.d.l.	1.91095	0.0535563	0.1938	0.006776	2713.16	62.0666	2773.94	57.3351	2.19122
137	2	3	3 - 4.d	S	238.9	281.4	1.1779	b.d.l.	1.87371	0.0515174	0.1941	0.005782	2757.02	61.6793	2776.48	48.8375	0.700794
138	2	3	3 - 75.d	S	228.4	112.9	0.494308	b.d.l.	1.83621	0.0572914	0.1941	0.005782	2802.68	70.9193	2776.48	48.8375	-0.943479
139	2	3	3 - 98.d	S	160.5	163.8	1.02056	0.0170383	1.88965	0.0517188	0.1942	0.005784	2738.08	61.0598	2777.32	48.8254	1.41301
140	2	3	3 - 50.d	S	60.94	130.6	2.14309	0.0216984	1.88324	0.0550431	0.1946	0.007392	2745.66	65.3506	2780.7	62.2519	1.25985
141	2	3	3 - 59.d	S	264.1	255.3	0.966679	0.0146218	1.86567	0.0487999	0.1946	0.005692	2766.68	58.8419	2780.7	47.9353	0.503994
142	2	3	3 - 55.d	S	129.3	131.8	1.01933	0.0172392	1.87723	0.0516405	0.1949	0.006398	2752.82	61.6354	2783.22	53.7856	1.09236
143	2	3	3 - 62.d	S	265.7	144.4	0.54347	0.0149381	1.78795	0.0482264	0.195	0.0056	2863.74	62.3701	2784.06	47.0493	-2.86181
144	2	3	3 - 80.d	S	142.6	175.6	1.23142	b.d.l.	1.8498	0.0489721	0.195	0.006	2785.96	59.8882	2784.06	50.41	-0.0681556
145	2	3	3 - 8.d	S	171	132.2	0.773099	0.00763713	1.8622	0.0500747	0.1951	0.005802	2770.88	60.5654	2784.9	48.7178	0.503525
146	2	3	3 - 30.d	S	125.5	95.4	0.760159	0.0134421	1.86324	0.0521929	0.1951	0.006202	2769.62	63.0692	2784.9	52.0765	0.548714
147	2	3	3 - 6.d	S	279	298.2	1.06882	b.d.l.	1.84672	0.0488708	0.1953	0.005506	2789.72	59.9285	2786.58	46.1779	-0.112852
148	2	3	3 - 60.d	S	107.7	147.6	1.37047	0.0231649	1.87899	0.0531146	0.1955	0.00631	2750.71	63.2965	2788.26	52.8587	1.34641
149	2	3	3 - 39.d	S	102.4	95.79	0.935449	0	1.87126	0.0507312	0.1959	0.006418	2759.96	60.8697	2791.6	53.6374	1.13333
150	2	3	3 - 76.d	S	646	375	0.580495	0	1.80963	0.0473267	0.1961	0.005222	2835.98	60.0066	2793.27	43.5909	-1.52882
151	2	3	3 - 95.d	S	118.6	103.54	0.873019	0.0149078	1.89215	0.0525219	0.1964	0.006728	2735.13	61.8723	2795.78	56.0637	2.16924
152	2	3	3 - 36.d	S	117.8	74.72	0.634295	b.d.l.	1.84672	0.0515991	0.1965	0.00633	2789.72	63.2743	2796.61	52.7164	0.24616
153	2	3	3 - 57.d	S	153.3	94.4	0.615786	b.d.l.	1.87547	0.0515789	0.1965	0.00603	2754.92	61.6574	2796.61	50.218	1.49066
154	2	3	3 - 89.d	S	285.7	324.6	1.13616	0.00609721	1.85082	0.0486633	0.1965	0.00563	2784.7	59.4562	2796.61	46.8868	0.425692
155	2	3	3 - 87.d	S	536.8	482.4	0.898659	0.00297861	1.82515	0.0471628	0.197	0.00534	2816.43	58.9643	2800.77	44.3421	-0.559351
156	2	3	3 - 22.d	S	147.6	75.6	0.512195	0.0148733	1.85632	0.0522885	0.198	0.00666	2778	63.5738	2809.05	54.9825	1.10508
157	2	3	3 - 29.d	S	612	122.6	0.200327	0.001485	1.83352	0.0538154	0.199	0.00528	2806.01	66.7775	2817.28	43.3385	0.399859
158	2	3	3 - 56.d	S	159.3	108.2	0.679222	b.d.l.	1.86637	0.0509124	0.1998	0.005996	2765.84	61.3515	2823.83	48.9895	2.05345
159	2	3	3 - 14.d	S	213.2	79.1	0.371013	0.00853779	1.78891	0.049219	0.206	0.00592	2862.5	63.5979	2873.6	46.7048	0.386597
160	2	3	3 - 7.d	S	26.5	59.3	2.23774	0.0219695	1.73883	0.0550342	0.2089	0.008978	2928.73	74.4987	2896.3	69.7074	-1.11956
161	2	3	3 - 81.d	S	195.1	111.3	0.570477	b.d.l.	1.78987	0.0492526	0.2095	0.00639	2861.26	63.5853	2900.95	49.4512	1.36841
162	2	3	3 - 49.d	S	89.46	60.45	0.675721	0.0243264	1.78667	0.0497791	0.2114	0.007428	2865.39	64.4539	2915.58	56.8946	1.72145
163	2	3	3 - 78.d	S	142.9	55.75	0.390133	b.d.l.	1.74125	0.0493784	0.2126	0.006652	2925.45	66.69	2924.74	50.6228	-0.0242883
164	2	3	3 - 73.d	S	90.1	157.1	1.74362	0.0327845	1.74064	0.0472352	0.2127	0.007054	2926.27	63.8316	2925.5	53.6533	-0.0262594
165	2	3	3 - 79.d	S	69.9	95.9	1.37196	b.d.l.	1.77841	0.052647	0.2128	0.007556	2876.13	68.6879	2926.26	57.4407	1.71333
166	2	3	3 - 46.d	S	206.4	110.3	0.534399	0.0161827	1.69606	0.0480168	0.2129	0.006258	2987.8	67.6947	2927.02	47.5478	-2.0764
167	2	3	3 - 23.d	S	177.9	170.8	0.96009	b.d.l.	1.75531	0.0477388	0.2144	0.006488	2906.59	63.6325	2938.37	48.9022	1.08176
168	2	3	3 - 42.d	S	123.4	106.7	0.864668	b.d.l.	1.75254	0.0497935	0.2146	0.007292	2910.28	66.5433	2939.88	54.9038	1.00676
169	2	3	3 - 35.d	S	331.9	291	0.87677	b.d.l.	1.67084	0.0451421	0.2152	0.006104	3023.79	65.2124	2944.39	45.813	-2.69665
170	2	3	3 - 13.d	S	1485	199.6	0.134411	0.0012434	1.71999	0.0598416	0.2157	0.005414	2954.46	82.4619	2948.14	40.5269	-0.214394
171	2	3	3 - 100.d	S	79.8	60.5	0.758145	b.d.l.	1.7316	0.0499241	0.2163	0.007026	2938.54	68.0423	2952.62	52.4275	0.476928
172	2	3	3 - 11.d	S	77	33.54	0.435584	0.0296521	1.70387	0.0491738	0.2164	0.006828	2976.84	68.8093	2953.37	50.9232	-0.794721
173	2	3	3 - 12.d	S	475.8	79.4	0.166877	0.00186333	1.72801	0.0459071	0.2164	0.005828	2943.44	62.7797	2953.37	43.4652	0.336075
174	2	3	3 - 41.d	S	362.8	169.3	0.466648	0.00163041	1.76616	0.0471766	0.2164	0.006028	2892.2	62.2517	2953.37	44.9568	2.07121
175	2	3	3 - 82.d	S	156.4	110.4	0.705882	b.d.l.	1.7304	0.0489807	0.2165	0.00663	2940.18	66.832	2954.12	49.4205	0.471833
176	2	3	3 - 18.d	S	97.9	144.3	1.47395	b.d.l.	1.79759	0.050816	0.2166	0.007332	2851.32	65.1415	2954.86	54.6245	3.50401
177	2	3	3 - 67.d	S	1535	227.9	0.148469	0.00160787	1.72622	0.0506156	0.2175	0.00535	2945.89	69.3364	2961.55	39.6705	0.528634
178	2	3	3 - 92.d	S	614	274	0.446254	0.00194305	1.70126	0.0461812	0.2178	0.005956	2980.5	64.783	2963.77	44.0947	-0.564259
179	2	3	3 - 94.d	S	126	286	2.26984	0.0171321	1.7452	0.0498281	0.2178	0.006856	2920.13	67.0484	2963.77	50.7578	1.47266
180	2	3	3 - 97.d	S	72.8	116.4	1.5989	0.0383035	1.72951	0.0516399	0.2178	0.007356	2941.4	70.5204	2963.77	54.4595	0.754782
181	2	3	3 - 43.d	S	149.1	208.6	1.39906	b.d.l.	1.731	0.0484033	0.218	0.00676	2939.36	66.0069	2965.25	49.9948	0.873205
182	2	3	3 - 85.d	S	471	437	0.927813	b.d.l.	1.69233	0.0453026	0.2181	0.005662	2993.07	64.0975	2965.99	41.8525	-0.91293
183	2	3	3 - 64.d	S	72.4	65.4	0.903315	b.d.l.	1.72682	0.0470603	0.2187	0.007174	2945.08	64.4296	2970.42	52.8633	0.853151
184	2	3	3 - 15.d	S	106.4	18.79	0.176598	0.0245286	1.72354	0.0484327	0.219	0.00688	2949.57	66.5144	2972.63	50.6179	0.775854
185	2	3	3 - 28.d	S	192.4	187.6	0.975052	0.00562367	1.72891	0.0465346	0.2194	0.006588	2942.22	63.584	2975.57	48.369	1.12077
186	2	3	3 - 38.d	S	176.1	112.6	0.639409	b.d.l.	1.74551	0.0470973	0.2195	0.00669	2919.72	63.3555	2976.3	49.0924	1.9012
187	2	3	3 - 93.d	S	62.08	81.4	1.31121	0.0199831	1.7316	0.050224	0.2196	0.007592	2938.54	68.451	2977.04	55.6826	1.29305
188	2	3	3 - 3.d	S	188.7	327.1	1.73344	b.d.l.	1.7452	0.0476961	0.2197	0.006394	2920.13	64.1794	2977.77	46.8717	1.93579
189	2	3	3 - 86.d	S	26.98	29.6	1.09711	0.0710049	1.76585	0.0558972	0.2197	0.008594	2892.61	73.7812	2977.77	62.999	2.85981
190	2	3	3 - 69.d	S	306.5	158.1	0.515824	0.00683358	1.67112	0.0473857	0.2198	0.005996	3023.39	68.4352	2978.5	43.9314	-1.507
191	2	3	3 - 70.d	S	166	261.6	1.5759	0.00832307	1.66917	0.0445279	0.2198	0.006696	3026.21	64.43	2978.5	49.0601	-1.60179
192	2	3	3 - 40.d	S	51.6	157.84	3.05891	b.d.l.	1.7319	0.052335	0.2199	0.008098	2938.13	71.3082	2979.23	59.3016	1.37962
193	2	3	3 - 5.d	S	102.7	30.19	0.293963	b.d.l.	1.74095	0.0490642	0.2204	0.007208	2925.86	66.2844	2982.89	52.6479	1.9119
194	2	3	3 - 34.d	S	70	125.2	1.78857	0.0324108	1.73853	0.0507896	0.2211	0.007722	2929.14	68.772	2988	56.1992	1.96986
195	2	3	3 - 84.d	S	246.5	499	2.02434	0.0107033	1.6909	0.0455406	0.2217	0.006434	2995.1	64.523	2992.36	46.6813	-0.0915636
196	2	3	3 - 2.d	S	105.3	65	0.617284	b.d.l.	1.69119	0.0475524	0.2219	0.007138	2994.69	67.355	2993.81	51.736	-0.029542
197	2	3	3 - 65.d	S	1330.5	269.6	0.202631	0.00155834	1.64908	0.0449471	0.2226	0.005752	3055.57	66.3285	2998.87	41.5413	-1.89077
198	2	3	3 - 54.d	S	82.97	109.27	1.31698	b.d.l.	1.71057	0.0488417	0.2237	0.007574	2967.49	67.9083	3006.79	54.3943	1.30707
199	2	3	3 - 96.d	S	160.4	49.7	0.30985	0.0165404	1.71262	0.0474513	0.2246	0.006892	2964.64	65.8461	3013.24	49.2711	1.61283
200	2	3	3 - 19.d	S	360.5	138.5	0.384189	b.d.l.	1.6818	0.0523039	0.2252	0.006204	3008.04	74.7601	3017.52	44.2184	0.314141
		Sample 5	Sub sample no	-51.4218	65.1883
			301715	-51.3699	65.2029
			309525	-51.406	65.1843
			309526	-51.4717	65.1648
201	2	5	5 - 74.d	S	411	106.8	0.259854	0.00286473	1.77336	0.0505624	0.1939	0.005378	2882.73	66.276	2774.79	45.479	-3.88987
202	2	5	5 - 88.d	S	552	223.1	0.404167	b.d.l.	1.78571	0.0478316	0.219	0.00588	2866.63	61.9867	2972.63	43.2606	3.56584
203	2	5	5 - 45.d	D	123.5	187.7	1.51984	b.d.l.	1.50602	0.0528016	0.22	0.007	3282.67	90.1937	2979.97	51.2344	-10.158
204	2	5	5 - 78.d	D	100.2	82.9	0.827345	0.0239834	1.92752	0.0589849	0.2218	0.007236	2694.09	67.3868	2993.08	52.4732	9.98942
205	2	5	5 - 22.d	S	228.8	281	1.22815	b.d.l.	1.49858	0.0416493	0.2235	0.00657	3295.44	71.7088	3005.35	47.2319	-9.65238
206	2	5	5 - 77.d	S	450	44.7	0.0993333	0.00516278	1.60927	0.0451341	0.2242	0.005884	3115.49	69.2935	3010.38	42.1502	-3.49158
207	2	5	5 - 90.d	S	312.9	391	1.2496	0.00919627	1.5015	0.0525751	0.2261	0.006522	3290.41	90.2402	3023.92	46.2749	-8.81271
208	2	5	5 - 20.d	S	271.4	209.5	0.771923	0.00774959	1.76212	0.0535621	0.2267	0.006534	2897.55	70.9442	3028.17	46.2207	4.31376
209	2	5	5 - 64.d	S	269.3	246.9	0.916821	b.d.l.	1.59134	0.0432225	0.2276	0.006452	3143.26	67.5703	3034.53	45.4359	-3.58315
210	2	5	5 - 72.d	S	313	250	0.798722	0.00377896	1.56937	0.0454259	0.2276	0.006152	3178	72.6256	3034.53	43.3233	-4.72807
211	2	5	5 - 81.d	S	335.9	389.5	1.15957	0.0085547	1.58604	0.0458078	0.2286	0.006572	3151.57	71.9988	3041.55	46.0513	-3.61705
212	2	5	5 - 98.d	D	326	172	0.527607	0.0117729	2.46975	0.0798931	0.2286	0.006772	2191.56	60.1022	3041.55	47.4528	27.9459
213	2	5	5 - 96.d	S	237.7	191.6	0.806058	0.0115288	1.56031	0.0518998	0.2307	0.006614	3192.55	83.7543	3056.19	45.8675	-4.46186
214	2	5	5 - 49.d	S	41.55	25.94	0.624308	0.0211611	1.74459	0.0580232	0.2368	0.009336	2920.95	78.1213	3097.87	62.8589	5.7112
215	2	5	5 - 79.d	S	540	231.2	0.428148	0.00411554	1.43308	0.0395461	0.2588	0.007176	3412.3	73.1167	3238.71	43.7102	-5.36002
216	2	5	5 - 29.d	S	73.4	45	0.613079	0.0292215	1.74216	0.0503223	0.2107	0.007414	2924.22	67.9069	2910.21	57.0028	-0.481595
217	2	5	5 - 51.d	S	562	448	0.797153	0.0045251	1.77651	0.0588847	0.212	0.00594	2878.6	76.9614	2920.17	45.3504	1.42342
218	2	5	5 - 100.d	S	58.83	155.1	2.63641	0.034482	1.68435	0.0495745	0.2133	0.007366	3004.41	70.6841	2930.06	55.8466	-2.53738
219	2	5	5 - 80.d	S	632	868	1.37342	0.00396453	1.75377	0.048301	0.2142	0.005684	2908.64	64.4745	2936.87	42.8878	0.961066
220	2	5	5 - 57.d	S	1670	440	0.263473	b.d.l.	1.76056	0.0693067	0.2144	0.005888	2899.6	91.9334	2938.37	44.3798	1.31947
221	2	5	5 - 93.d	S	257.4	155.1	0.602564	0.0101119	1.7194	0.0509433	0.2164	0.006128	2955.27	70.2384	2953.37	45.7026	-0.0645019
222	2	5	5 - 34.d	S	54.47	66.72	1.22489	0.0255359	1.7313	0.0538094	0.2177	0.008454	2938.95	73.3589	2963.03	62.6212	0.812726
223	2	5	5 - 40.d	S	72.6	78.7	1.08402	0.0591764	1.71733	0.051452	0.2182	0.007764	2958.13	71.0792	2966.73	57.3602	0.290003
224	2	5	5 - 42.d	S	40.22	58.4	1.45201	b.d.l.	1.70126	0.0545746	0.2202	0.008904	2980.5	76.5583	2981.43	65.1029	0.0313359
225	2	5	5 - 56.d	S	112	239.8	2.14107	0.0282126	1.71703	0.0487868	0.2203	0.007006	2958.53	67.416	2982.16	51.1989	0.792257
226	2	5	5 - 32.d	S	287	407.1	1.41847	0.00540253	1.65344	0.044551	0.2208	0.006216	3049.15	65.4626	2985.81	45.3087	-2.12131
227	2	5	5 - 75.d	S	585	1080	1.84615	0.00216094	1.70213	0.0450521	0.2208	0.006016	2979.28	63.1464	2985.81	43.8509	0.2188
228	2	5	5 - 94.d	S	609	513.9	0.843842	b.d.l.	1.69033	0.0446641	0.2209	0.006118	2995.91	63.3159	2986.54	44.5714	-0.313634
229	2	5	5 - 71.d	S	75.8	72	0.949868	0.0123462	1.75254	0.0501007	0.221	0.00772	2910.28	66.9538	2987.27	56.2135	2.57706
230	2	5	5 - 60.d	S	620.5	521.1	0.839807	0.00563516	1.64474	0.045609	0.2211	0.005822	3061.99	67.5936	2988	42.3713	-2.47639
231	2	5	5 - 48.d	S	222	310	1.3964	b.d.l.	1.68549	0.0501868	0.2214	0.006628	3002.79	71.4787	2990.18	48.1629	-0.421718
232	2	5	5 - 28.d	S	251.3	225.1	0.895742	0.00575341	1.64528	0.0461696	0.222	0.00644	3061.19	68.388	2994.53	46.653	-2.22599
233	2	5	5 - 54.d	S	299.4	237	0.791583	0.00647263	1.72265	0.0540388	0.222	0.00604	2950.79	74.2767	2994.53	43.7553	1.46068
234	2	5	5 - 37.d	S	59.03	130.9	2.21752	0.0359648	1.7188	0.0506247	0.2221	0.008342	2956.09	69.8382	2995.25	60.4007	1.30756
235	2	5	5 - 95.d	S	35.01	80.62	2.30277	0.0681475	1.71438	0.0551554	0.2223	0.008946	2962.2	76.4094	2996.7	64.7077	1.15134
236	2	5	5 - 38.d	S	120.2	248.9	2.07072	0.0177257	1.755	0.0492682	0.2224	0.006948	2907	65.6901	2997.42	50.2302	3.01679
237	2	5	5 - 65.d	S	45.88	43.37	0.945292	b.d.l.	1.72951	0.0507425	0.2224	0.008548	2941.4	69.2949	2997.42	61.7973	1.86902
238	2	5	5 - 68.d	S	259.8	161.6	0.622017	0.00917635	1.65892	0.0496907	0.2224	0.006248	3041.11	72.6238	2997.42	45.1696	-1.45741
239	2	5	5 - 2.d	S	240	230	0.958333	b.d.l.	1.64339	0.0447509	0.2227	0.006554	3063.99	66.4103	2999.59	47.3092	-2.14704
240	2	5	5 - 14.d	S	86.2	150.7	1.74826	0.0190165	1.70503	0.0477641	0.2229	0.007558	2975.22	66.7623	3001.03	54.5009	0.860353
241	2	5	5 - 91.d	S	144	81.3	0.564583	0	1.68862	0.0480296	0.2229	0.006858	2998.33	68.1996	3001.03	49.4531	0.0899825
242	2	5	5 - 21.d	S	96.8	95.5	0.98657	0.0192926	1.68862	0.0477444	0.2232	0.007864	2998.33	67.7947	3003.2	56.6208	0.161896
243	2	5	5 - 3.d	S	239.7	188.5	0.7864	b.d.l.	1.64826	0.0468207	0.2237	0.006574	3056.78	69.149	3006.79	47.2126	-1.66238
244	2	5	5 - 25.d	S	96.1	59	0.613944	0.0322977	1.71468	0.0492882	0.2237	0.007574	2961.79	68.2616	3006.79	54.3943	1.4966
245	2	5	5 - 1.d	S	177.8	105.3	0.592238	0.0103302	1.6756	0.0483926	0.2239	0.006878	3016.93	69.5859	3008.23	49.3457	-0.289373
246	2	5	5 - 47.d	S	115.7	123.3	1.06569	b.d.l.	1.64393	0.0488232	0.2242	0.007384	3063.19	72.4155	3010.38	52.8954	-1.75439
247	2	5	5 - 30.d	S	209.8	142.5	0.679218	0.00563549	1.67308	0.0474576	0.2243	0.006486	3020.56	68.4087	3011.09	46.4391	-0.314516
248	2	5	5 - 82.d	S	116.7	114.6	0.982005	0.014835	1.73611	0.0488884	0.2243	0.007186	2932.41	66.3481	3011.09	51.451	2.61317
249	2	5	5 - 19.d	S	162	192	1.18519	0.0146644	1.67448	0.0472287	0.2244	0.007188	3018.55	67.9861	3011.81	51.4393	-0.22367
250	2	5	5 - 99.d	S	419.6	1002.7	2.38966	0.0012903	1.67252	0.0454789	0.2244	0.006188	3021.37	65.592	3011.81	44.283	-0.317483
251	2	5	5 - 26.d	S	89.71	121.1	1.34991	0.0165404	1.73732	0.051045	0.2246	0.007492	2930.77	69.1964	3013.24	53.5605	2.73687
252	2	5	5 - 18.d	S	155.7	248	1.59281	0.0171998	1.64285	0.0463516	0.2247	0.006794	3064.8	68.8226	3013.96	48.546	-1.68684
253	2	5	5 - 55.d	S	91.63	111.31	1.21478	0.0248093	1.73671	0.0498152	0.2247	0.006994	2931.59	67.5675	3013.96	49.975	2.73276
254	2	5	5 - 53.d	S	251.1	280.5	1.11708	0.00877351	1.68634	0.0459549	0.2248	0.006596	3001.57	65.3971	3014.67	47.1074	0.434452
255	2	5	5 - 52.d	S	131	63.79	0.486947	0.0103982	1.7319	0.0496355	0.225	0.0073	2938.13	67.6297	3016.1	52.0825	2.58496
256	2	5	5 - 6.d	S	257.6	204.5	0.793866	0.0096209	1.68039	0.0457497	0.2251	0.006502	3010.07	65.4808	3016.81	46.3657	0.223594
257	2	5	5 - 8.d	S	72.1	149	2.06657	0.0238775	1.65865	0.0499548	0.2251	0.007902	3041.51	73.0295	3016.81	56.3491	-0.818764
258	2	5	5 - 24.d	S	196.1	126.5	0.645079	0.00882889	1.63079	0.0453813	0.2252	0.006804	3082.8	68.191	3017.52	48.4948	-2.16335
259	2	5	5 - 86.d	S	35.04	38.32	1.09361	0.061365	1.74673	0.0547663	0.2258	0.009416	2918.08	73.5886	3021.79	66.9091	3.43229
260	2	5	5 - 35.d	S	194.4	129.5	0.666152	b.d.l.	1.68748	0.0451399	0.2259	0.006718	2999.95	64.1667	3022.5	47.7134	0.746071
261	2	5	5 - 73.d	S	233.7	206.5	0.883611	0.00757227	1.69405	0.0453604	0.2262	0.006724	2990.64	64.073	3024.63	47.6841	1.12396
262	2	5	5 - 10.d	S	208	173.5	0.834135	0.00670277	1.67701	0.0461958	0.2264	0.006828	3014.91	66.3362	3026.05	48.3731	0.36804
263	2	5	5 - 84.d	S	189.9	160.7	0.846235	0.00727084	1.68039	0.0460321	0.2264	0.006728	3010.07	65.885	3026.05	47.6647	0.528261
264	2	5	5 - 13.d	S	24.99	62.6	2.505	0.0780204	1.74004	0.0614448	0.2267	0.010434	2927.09	83.083	3028.17	73.8089	3.33814
265	2	5	5 - 50.d	S	172.7	133.8	0.774754	0.0129846	1.61394	0.0437401	0.2273	0.006946	3108.33	66.8388	3032.41	48.988	-2.50345
266	2	5	5 - 46.d	S	236.9	186.7	0.788096	0.0151215	1.65618	0.043821	0.2274	0.006448	3045.13	64.217	3033.12	45.4531	-0.396022
267	2	5	5 - 44.d	S	163.9	96.8	0.590604	b.d.l.	1.69262	0.0458852	0.2276	0.006952	2992.66	64.904	3034.53	48.957	1.37953
268	2	5	5 - 43.d	S	245.6	141.5	0.57614	0.0178452	1.63132	0.0446019	0.2277	0.006554	3082	66.9844	3035.23	46.1312	-1.54101
269	2	5	5 - 61.d	S	343.3	359.2	1.04632	b.d.l.	1.65975	0.0433877	0.2278	0.006156	3039.9	63.3599	3035.93	43.3082	-0.130709
270	2	5	5 - 97.d	S	188.8	152.8	0.809322	0.0173605	1.64853	0.0452001	0.2278	0.006456	3056.37	66.7376	3035.93	45.4188	-0.673269
271	2	5	5 - 67.d	S	227.1	166.7	0.734038	b.d.l.	1.68776	0.0445798	0.228	0.00676	2999.55	63.353	3037.34	47.5101	1.24424
272	2	5	5 - 39.d	S	289	179	0.619377	0.0103541	1.6239	0.0430263	0.2282	0.006564	3093.18	65.0967	3038.75	46.0867	-1.79147
273	2	5	5 - 89.d	S	117.4	94.6	0.805792	0.0166752	1.69062	0.0461025	0.2282	0.007264	2995.5	65.3372	3038.75	51.0015	1.42314
274	2	5	5 - 62.d	S	266.5	231.6	0.869043	0.0141075	1.6518	0.0439498	0.2283	0.006266	3051.56	64.6832	3039.45	43.9726	-0.398462
275	2	5	5 - 69.d	S	190.2	145.6	0.76551	0.0115653	1.6239	0.0438175	0.2283	0.006566	3093.18	66.2937	3039.45	46.0779	-1.76796
276	2	5	5 - 70.d	S	235	175.9	0.748511	0.00641674	1.68379	0.0444492	0.2285	0.00657	3005.21	63.4106	3040.85	46.0602	1.17192
277	2	5	5 - 63.d	S	347	384	1.10663	b.d.l.	1.72861	0.0501102	0.2286	0.006372	2942.63	68.4894	3041.55	44.6499	3.25241
278	2	5	5 - 66.d	S	292.3	206.1	0.705098	0.00833249	1.65892	0.0441866	0.2286	0.006472	3041.11	64.5789	3041.55	45.3506	0.0145318
279	2	5	5 - 76.d	S	317.1	331.4	1.0451	0.00915855	1.68124	0.0469096	0.2292	0.006484	3008.85	67.0859	3045.75	45.2998	1.21139
280	2	5	5 - 17.d	S	235.8	175	0.742154	0.00678305	1.65645	0.0454763	0.2293	0.006486	3044.73	66.6251	3046.45	45.2914	0.0564584
281	2	5	5 - 9.d	S	283.1	240.7	0.85023	0.00492936	1.67701	0.0447896	0.2295	0.00649	3014.91	64.3169	3047.84	45.2745	1.08044
282	2	5	5 - 33.d	S	266.2	234.5	0.880917	0.00574729	1.66583	0.0446942	0.2295	0.00649	3031.05	64.8812	3047.84	45.2745	0.55113
283	2	5	5 - 27.d	S	242.5	189.8	0.78268	0.00821479	1.69176	0.0470007	0.2296	0.006692	2993.88	66.5369	3048.54	46.6606	1.79303
284	2	5	5 - 16.d	S	167.4	117.1	0.699522	0.0109519	1.62153	0.0461034	0.2297	0.007194	3096.77	69.9177	3049.24	50.1361	-1.55893
285	2	5	5 - 31.d	S	137.7	120.8	0.877269	0.00871089	1.70358	0.0500335	0.2302	0.007304	2977.25	70.0318	3052.72	50.7774	2.4723
286	2	5	5 - 15.d	S	104.44	83.9	0.803332	0.016629	1.67645	0.0495486	0.2303	0.007606	3015.72	71.19	3053.41	52.8509	1.23445
287	2	5	5 - 83.d	S	215.8	176.4	0.817424	0.00688338	1.62734	0.0434045	0.2303	0.006806	3088	65.4446	3053.41	47.292	-1.13258
288	2	5	5 - 5.d	S	387.6	313.1	0.807792	0.00556502	1.63773	0.0440198	0.2305	0.00641	3072.41	65.6912	3054.8	44.4965	-0.576225
289	2	5	5 - 12.d	S	333.4	348.2	1.04439	0.00473991	1.64609	0.045386	0.2306	0.006712	3059.98	67.1734	3055.5	46.57	-0.146869
290	2	5	5 - 58.d	S	166.4	119.7	0.719351	0.0255941	1.60436	0.0457294	0.2308	0.006816	3123.04	70.5548	3056.88	47.2452	-2.16407
291	2	5	5 - 92.d	S	292.2	288.6	0.98768	b.d.l.	1.63827	0.0435011	0.2308	0.006416	3071.6	64.8826	3056.88	44.4726	-0.481549
292	2	5	5 - 4.d	S	114.9	107.1	0.932115	0.0213135	1.67645	0.0478623	0.2313	0.007126	3015.72	68.767	3060.35	49.2729	1.45814
293	2	5	5 - 11.d	S	89.6	93.2	1.04018	0.0159801	1.65017	0.0482523	0.2315	0.00793	3053.97	71.1302	3061.73	54.7785	0.253469
294	2	5	5 - 23.d	S	291.8	247.4	0.847841	0.00953723	1.66196	0.04484	0.2317	0.006534	3036.68	65.3397	3063.11	45.0912	0.862683
295	2	5	5 - 41.d	S	111.2	73	0.656475	0.0220255	1.61996	0.0452581	0.2321	0.007342	3099.17	68.7436	3065.87	50.5682	-1.08614
296	2	5	5 - 85.d	S	173.9	103.34	0.59425	0.0161675	1.6675	0.0464186	0.2322	0.007044	3028.63	67.2753	3066.55	48.4921	1.23672
297	2	5	5 - 36.d	S	71.3	71.4	1.0014	0.0240818	1.65098	0.0485564	0.2328	0.008156	3052.76	71.5209	3070.68	55.9834	0.583454
298	2	5	5 - 87.d	S	152.4	174	1.14173	b.d.l.	1.68948	0.0469194	0.233	0.00686	2997.12	66.5682	3072.05	47.0418	2.43914
299	2	5	5 - 59.d	S	83.8	77.9	0.929594	b.d.l.	1.68919	0.0480506	0.2333	0.007566	2997.53	68.192	3074.11	51.8075	2.49118
300	2	5	5 - 7.d	S	72.4	85.6	1.18232	0.0212549	1.66389	0.0476743	0.2334	0.007668	3033.87	69.3389	3074.79	52.4805	1.33103
		Sample 7	Sub sample no	-50.6059	64.9505
			330006	-50.626	64.9133
			330007	-50.6608	64.9281
			330008	-50.631	64.9713
301	2	7	7 - 79.d	S	839	2510	2.99166	0.00472157	2.15843	0.0771779	0.1826	0.005352	2454.11	72.9829	2675.88	48.5032	8.28778
302	2	7	7 - 29.d	S	1018	1354	1.33006	0.00125491	1.7135	0.0480697	0.2023	0.005646	2963.42	66.6485	2844.11	45.477	-4.19506
303	2	7	7 - 21.d	S	878	689	0.784738	0.00379421	1.66113	0.0506065	0.2035	0.00557	3037.89	73.803	2853.74	44.562	-6.45284
304	2	7	7 - 70.d	D	524	405	0.772901	0.000567671	2.00803	0.0768536	0.2125	0.00635	2605.2	82.0262	2923.98	48.3505	10.9024
305	2	7	7 - 25.d	D	584.6	783	1.33938	0.00174149	1.51607	0.0461808	0.2154	0.006208	3265.6	78.0476	2945.89	46.5442	-10.8528
306	2	7	7 - 53.d	S	459	426	0.928105	b.d.l.	1.8546	0.0546336	0.2163	0.006126	2780.1	66.5271	2952.62	45.7117	5.84309
307	2	7	7 - 12.d	S	535	709	1.32523	0.00228115	1.52207	0.0536084	0.2187	0.006074	3255.5	90.03	2970.42	44.7577	-9.59715
308	2	7	7 - 20.d	S	59.7	32.05	0.536851	0.03821	1.83318	0.0561548	0.2196	0.008292	2806.43	69.7016	2977.04	60.8167	5.73075
309	2	7	7 - 98.d	S	275	331	1.20364	0.00381762	1.56421	0.0415606	0.22	0.0062	3186.26	66.7984	2979.97	45.3791	-6.92282
310	2	7	7 - 35.d	S	575	518	0.90087	0.0014414	1.61525	0.04822	0.2204	0.006008	3106.34	73.5889	2982.89	43.883	-4.13843
311	2	7	7 - 15.d	S	492	616	1.25203	0.0026425	1.54871	0.0451252	0.2218	0.006036	3211.38	73.7	2993.08	43.7712	-7.29357
312	2	7	7 - 14.d	S	374	421	1.12567	0.00231156	1.91095	0.0557473	0.222	0.00614	2713.16	64.6059	2994.53	44.4797	9.39613
313	2	7	7 - 56.d	S	424.5	510.3	1.20212	0.00647263	1.56642	0.051203	0.222	0.00604	3182.72	82.1112	2994.53	43.7553	-6.28461
314	2	7	7 - 60.d	S	226.8	276.6	1.21958	0.0133465	1.60746	0.0463608	0.222	0.00634	3118.27	71.3065	2994.53	45.9286	-4.13217
315	2	7	7 - 17.d	S	664	1072	1.61446	0.00287507	1.5753	0.0456509	0.2224	0.005948	3168.55	72.543	2997.42	43.0007	-5.70891
316	2	7	7 - 68.d	S	305.8	438	1.43231	0.00258721	1.60488	0.0447182	0.2225	0.00625	3122.24	68.9587	2998.15	45.161	-4.13905
317	2	7	7 - 49.d	S	593	774	1.30523	0.00134731	1.50331	0.0443037	0.2226	0.005752	3287.32	75.8956	2998.87	41.5413	-9.61858
318	2	7	7 - 88.d	S	1908	3169	1.6609	0.000885065	1.82815	0.0479264	0.2233	0.005766	2812.68	59.7571	3003.92	41.4941	6.36613
319	2	7	7 - 97.d	S	174.7	188.6	1.07956	0.00542818	1.59744	0.050322	0.2235	0.00667	3133.75	78.1854	3005.35	47.9508	-4.27222
320	2	7	7 - 7.d	S	404.1	592.5	1.46622	0.00243586	1.53093	0.0514777	0.224	0.00628	3240.69	85.6505	3008.94	45.0325	-7.70202
321	2	7	7 - 93.d	S	442	480	1.08597	b.d.l.	1.51217	0.0421341	0.2241	0.006082	3272.2	71.5021	3009.66	43.5906	-8.72327
322	2	7	7 - 69.d	S	247	313	1.26721	0.00149915	1.60205	0.0451305	0.225	0.0067	3126.61	69.7932	3016.1	47.8018	-3.66407
323	2	7	7 - 99.d	S	274.8	132.6	0.482533	0.00583028	1.79759	0.058248	0.2289	0.006878	2851.32	74.6696	3043.65	48.1239	6.31907
324	2	7	7 - 100.d	S	204.6	199.8	0.97654	0.0112342	1.56937	0.0437019	0.2301	0.006702	3178	69.8691	3052.02	46.6152	-4.12769
325	2	7	7 - 18.d	S	3447	2014	0.584276	0.000634828	2.12134	0.0703274	0.1698	0.005096	2489.7	68.4711	2554.92	50.2453	2.55281
326	2	7	7 - 91.d	S	238.5	359.1	1.50566	0.00512294	1.77778	0.0494617	0.2014	0.006128	2876.95	64.5694	2836.84	49.6122	-1.41387
327	2	7	7 - 83.d	S	163.5	225.8	1.38104	b.d.l.	1.7325	0.0598632	0.207	0.00674	2937.32	81.5205	2881.47	52.8804	-1.93803
328	2	7	7 - 92.d	S	829	901	1.08685	0.00119212	1.80636	0.0485263	0.2125	0.00575	2840.13	61.7109	2923.98	43.7819	2.86775
329	2	7	7 - 31.d	S	877	1425	1.62486	0.0014232	1.77022	0.0529532	0.2136	0.005572	2886.85	69.6119	2932.33	42.1774	1.5512
330	2	7	7 - 84.d	S	310.5	213	0.68599	0.00130504	1.72206	0.0471928	0.216	0.00622	2951.6	64.9027	2950.38	46.4866	-0.041409
331	2	7	7 - 64.d	S	78.62	60.07	0.764055	0.0361501	1.76491	0.0502499	0.2183	0.007366	2893.84	66.384	2967.47	54.3914	2.48107
332	2	7	7 - 51.d	S	37.79	28.8	0.762106	0.0325295	1.65289	0.0524554	0.2184	0.008768	3049.95	77.1196	2968.21	64.7101	-2.75397
333	2	7	7 - 6.d	S	202.1	235.8	1.16675	0.00670175	1.74186	0.0475802	0.2188	0.006476	2924.63	64.2246	2971.16	47.6951	1.56585
334	2	7	7 - 55.d	S	266	716	2.69173	0.00555006	1.63961	0.0521482	0.2196	0.006292	3069.6	77.6779	2977.04	46.1479	-3.10934
335	2	7	7 - 65.d	S	64	108.3	1.69219	0.0282393	1.65618	0.0493068	0.2196	0.007992	3045.13	72.2569	2977.04	58.6163	-2.28729
336	2	7	7 - 50.d	S	126.7	140.5	1.10892	0.0115948	1.72951	0.0474522	0.2197	0.006894	2941.4	64.8013	2977.77	50.537	1.22129
337	2	7	7 - 86.d	S	459	204	0.444444	0.00541057	1.7346	0.0470284	0.2197	0.005994	2934.45	63.9142	2977.77	43.9395	1.4546
338	2	7	7 - 23.d	S	72.2	99.8	1.38227	0.0309171	1.74064	0.051174	0.2199	0.007498	2926.27	69.1547	2979.23	54.9078	1.77777
339	2	7	7 - 39.d	S	188.8	30.51	0.1616	0.00665745	1.65071	0.0460935	0.2199	0.006498	3053.16	67.9111	2979.23	47.5848	-2.48148
340	2	7	7 - 80.d	S	322.7	755	2.33963	0.00865485	1.71116	0.0447642	0.2199	0.006198	2966.68	62.2039	2979.23	45.3879	0.421518
341	2	7	7 - 57.d	S	380.2	351.9	0.925565	0.00683081	1.69377	0.0476458	0.2201	0.006102	2991.04	67.3201	2980.7	44.6387	-0.347046
342	2	7	7 - 4.d	S	110.9	82.7	0.745717	0.0109053	1.69895	0.0481224	0.2202	0.006904	2983.74	67.6561	2981.43	50.4796	-0.0775636
343	2	7	7 - 16.d	S	173.4	183.8	1.05998	0.00767863	1.6559	0.0465539	0.2202	0.006504	3045.53	68.2407	2981.43	47.5549	-2.15006
344	2	7	7 - 48.d	S	129.7	142.5	1.09869	0.00933604	1.69434	0.0462312	0.2202	0.006804	2990.23	65.2852	2981.43	49.7484	-0.295236
345	2	7	7 - 5.d	S	142.1	358	2.51935	0.0141043	1.69866	0.0469576	0.2203	0.006906	2984.15	66.0368	2982.16	50.4681	-0.066659
346	2	7	7 - 9.d	S	91.12	56.73	0.622586	0.00940243	1.64447	0.0537122	0.2203	0.007206	3062.39	79.6252	2982.16	52.6605	-2.69034
347	2	7	7 - 38.d	S	603	605	1.00332	0.00145779	1.63908	0.0440651	0.2203	0.005906	3070.4	65.6715	2982.16	43.1603	-2.95898
348	2	7	7 - 66.d	S	81.1	52.5	0.647349	0.0173018	1.75469	0.0504886	0.2203	0.007606	2907.41	67.3369	2982.16	55.5836	2.50662
349	2	7	7 - 45.d	S	85	71.6	0.842353	0.0110887	1.74034	0.049345	0.2204	0.007408	2926.68	66.7019	2982.89	54.1087	1.88445
350	2	7	7 - 77.d	S	78.51	71	0.904343	0.03165	1.69578	0.0503068	0.2204	0.007408	2988.2	70.943	2982.89	54.1087	-0.178112
351	2	7	7 - 58.d	S	269	298	1.10781	b.d.l.	1.64772	0.0489727	0.2206	0.006412	3057.58	72.3662	2984.35	46.7856	-2.45369
352	2	7	7 - 85.d	S	198.2	152.3	0.768416	0.0193603	1.6518	0.0447683	0.2206	0.006512	3051.56	65.8879	2984.35	47.5152	-2.25199
353	2	7	7 - 46.d	S	502.5	546.3	1.08716	0.00294676	1.657	0.04577	0.2208	0.005916	3043.92	67.0194	2985.81	43.122	-1.94633
354	2	7	7 - 52.d	S	81.1	53.79	0.663255	0.0270185	1.69837	0.0478128	0.2208	0.007316	2984.55	67.2581	2985.81	53.3267	0.0420752
355	2	7	7 - 75.d	S	176.4	176.4	1	0.0070088	1.68067	0.0491491	0.2208	0.006516	3009.66	70.3273	2985.81	47.4954	-0.798835
356	2	7	7 - 19.d	S	141.5	170.5	1.20495	0.0133645	1.72921	0.0480398	0.221	0.00662	2941.81	65.6223	2987.27	48.2038	1.52168
357	2	7	7 - 22.d	S	134	65.2	0.486567	0.0135038	1.70678	0.0469531	0.221	0.00682	2972.78	65.5192	2987.27	49.6601	0.485063
358	2	7	7 - 40.d	S	378.7	341.6	0.902033	0.0024457	1.67224	0.0465879	0.221	0.00622	3021.77	67.2097	2987.27	45.2912	-1.15515
359	2	7	7 - 74.d	S	283.9	221	0.778443	0.00316153	1.68209	0.0452423	0.221	0.00612	3007.64	64.6482	2987.27	44.563	-0.681988
360	2	7	7 - 11.d	S	51.07	35.43	0.693754	0.0145641	1.74551	0.0519721	0.2211	0.008022	2919.72	69.9137	2988	58.3825	2.28508
361	2	7	7 - 71.d	S	302.3	333	1.10155	b.d.l.	1.70329	0.0456705	0.2211	0.006122	2977.65	63.9423	2988	44.5547	0.346102
362	2	7	7 - 73.d	S	268.4	369.7	1.37742	0.00205721	1.66778	0.0458723	0.2211	0.006222	3028.23	66.4654	2988	45.2825	-1.3464
363	2	7	7 - 87.d	S	136.1	122.3	0.898604	0.0156171	1.71644	0.0475867	0.2211	0.006522	2959.35	65.7943	2988	47.4658	0.95872
364	2	7	7 - 32.d	S	153.4	152.1	0.991525	0.00619973	1.72771	0.0479867	0.2213	0.006726	2943.85	65.6423	2989.45	48.9002	1.52531
365	2	7	7 - 33.d	S	214.6	219	1.0205	0.0092556	1.68095	0.0437913	0.2213	0.006426	3009.26	62.6432	2989.45	46.7191	-0.662563
366	2	7	7 - 3.d	S	128.8	124.3	0.965062	0.0148909	1.70736	0.0525121	0.2215	0.00703	2971.96	73.2362	2990.9	51.0579	0.633236
367	2	7	7 - 27.d	S	181.1	236.5	1.30591	0.00578221	1.65618	0.0473868	0.2216	0.006632	3045.13	69.4429	2991.63	48.1425	-1.78833
368	2	7	7 - 54.d	S	84.1	97	1.15339	0.0404895	1.69348	0.0487826	0.2216	0.007532	2991.45	68.9454	2991.63	54.6757	0.00604598
369	2	7	7 - 82.d	S	102	114	1.11765	0.0294397	1.66196	0.0470497	0.2217	0.006934	3036.68	68.5599	2992.36	50.309	-1.48138
370	2	7	7 - 95.d	S	121.1	116.5	0.962015	0.0116677	1.70736	0.0493056	0.2217	0.007034	2971.96	68.7638	2992.36	51.0345	0.681447
371	2	7	7 - 26.d	S	187.3	215.4	1.15003	0.00517873	1.63292	0.0473237	0.2219	0.006538	3079.6	70.9598	2993.81	47.3872	-2.86589
372	2	7	7 - 72.d	S	257	290	1.1284	0.000748339	1.65508	0.0465242	0.2219	0.006338	3046.74	68.2521	2993.81	45.9376	-1.76806
373	2	7	7 - 43.d	S	252.3	275.3	1.09116	0.00517804	1.67813	0.0451088	0.222	0.00644	3013.3	64.7046	2994.53	46.653	-0.626733
374	2	7	7 - 59.d	S	209.8	238.8	1.13823	b.d.l.	1.69463	0.0448053	0.2221	0.006542	2989.83	63.254	2995.25	47.3677	0.181197
375	2	7	7 - 34.d	S	289.9	589.4	2.03311	0.00300961	1.66806	0.0450473	0.2222	0.006044	3027.82	65.2523	2995.98	43.7395	-1.06291
376	2	7	7 - 44.d	S	321.2	452	1.40722	0.00323491	1.67336	0.0435477	0.2223	0.006246	3020.16	62.7553	2996.7	45.1782	-0.782849
377	2	7	7 - 62.d	S	668	659	0.986527	0.00380477	1.68039	0.0420789	0.2225	0.00565	3010.07	60.2265	2998.15	40.8255	-0.397506
378	2	7	7 - 96.d	S	281	366	1.30249	0.00431209	1.75439	0.0572484	0.2225	0.00645	2907.82	76.3751	2998.15	46.6061	3.01277
379	2	7	7 - 30.d	S	98.2	56.2	0.572301	0.0105956	1.61655	0.0469653	0.2231	0.007462	3104.34	71.5802	3002.48	53.7538	-3.39281
380	2	7	7 - 94.d	S	581.2	505	0.868892	0.00184626	1.70649	0.0437396	0.2232	0.005964	2973.18	61.0517	3003.2	42.9408	0.999381
381	2	7	7 - 76.d	S	94.7	73.3	0.774023	0.0146861	1.70184	0.0488077	0.2233	0.007166	2979.68	68.4297	3003.92	51.5689	0.806703
382	2	7	7 - 36.d	S	716	483	0.674581	0.00148509	1.63827	0.0459167	0.2234	0.005868	3071.6	68.4857	3004.64	42.2066	-2.22883
383	2	7	7 - 8.d	S	154.6	119.2	0.771022	0.0124231	1.63854	0.0456578	0.2235	0.00667	3071.2	68.0816	3005.35	47.9508	-2.19107
384	2	7	7 - 81.d	S	677	1210	1.7873	0	1.6247	0.045956	0.2236	0.005972	3091.99	69.4747	3006.07	42.911	-2.85802
385	2	7	7 - 61.d	S	130.2	181	1.39017	0.0230615	1.63292	0.0462572	0.2239	0.006978	3079.6	69.3604	3008.23	50.0632	-2.37273
386	2	7	7 - 89.d	S	209.3	189.3	0.904443	0.00733659	1.70736	0.0452245	0.2239	0.006378	2971.96	63.0717	3008.23	45.7585	1.20549
387	2	7	7 - 28.d	S	352	492	1.39773	0.00391167	1.61316	0.047877	0.2241	0.006282	3109.52	73.2183	3009.66	45.0241	-3.31797
388	2	7	7 - 78.d	S	241.5	497	2.05797	0.00883597	1.67954	0.0451564	0.2246	0.006492	3011.28	64.6845	3013.24	46.4115	0.0651346
389	2	7	7 - 10.d	S	91	81.4	0.894505	0.00701008	1.6889	0.0471843	0.2247	0.007294	2997.93	66.981	3013.96	52.1187	0.531714
390	2	7	7 - 13.d	S	81.9	115.7	1.4127	0.0106589	1.71174	0.0494712	0.2248	0.007596	2965.86	68.7068	3014.67	54.2492	1.61899
391	2	7	7 - 67.d	S	102.9	73.1	0.710398	0.0130279	1.68549	0.0481982	0.2248	0.007196	3002.79	68.6462	3014.67	51.3924	0.394171
392	2	7	7 - 1.d	S	116.6	107.4	0.921098	0.0146547	1.67308	0.0502568	0.2249	0.006698	3020.56	72.444	3015.38	47.8117	-0.171818
393	2	7	7 - 37.d	S	34.17	33.75	0.987709	0.0292317	1.67057	0.0526677	0.227	0.00924	3024.19	76.1056	3030.3	65.2646	0.201324
394	2	7	7 - 63.d	S	183.8	175	0.952122	0.0188179	1.64908	0.0539213	0.2308	0.007216	3055.57	79.5729	3056.88	50.0178	0.0429249
395	2	7	7 - 47.d	S	196.1	186	0.948496	b.d.l.	1.60643	0.0517411	0.2359	0.008318	3119.86	79.6654	3091.8	56.2466	-0.907563
396	2	7	7 - 24.d	S	172	122.1	0.709884	0.00510111	1.57754	0.0420029	0.2523	0.007346	3164.99	66.5931	3198.55	46.0446	1.04893
397	2	7	7 - 42.d	S	28.27	32.8	1.16024	0.0444367	1.55836	0.0522951	0.2529	0.010258	3195.7	84.5617	3202.3	64.1253	0.206283
398	2	7	7 - 41.d	S	330.1	161.7	0.489852	0.00280388	1.28057	0.0359427	0.3432	0.009164	3720.35	79.3417	3676.39	40.7638	-1.19562
399	2	7	7 - 90.d	S	39.63	17.87	0.450921	0.0217152	1.32749	0.0429386	0.3554	0.012008	3619.66	89.593	3729.62	51.3961	2.94831
		Sample 8	Sub sample no	-51.6676	64.3858
			330191	-51.7228	64.3623
			330193	-51.7727	64.3383
			381728	-51.6838	64.3928
			381729	-51.5933	64.4223
400	1	8	8 - 25.d	D	2950	145	0.0491525	b.d.l.	2.31911	0.0765005	0.1722	0.005244	2311.13	64.0699	2578.39	50.8673	10.3656
401	1	8	8 - 51.d	S	1854	67	0.0361381	b.d.l.	2.09293	0.0624461	0.1786	0.004872	2517.68	62.189	2639.17	45.2994	4.60335
402	1	8	8 - 33.d	S	83.06	87.6	1.05466	b.d.l.	2.04123	0.0570745	0.1839	0.006578	2570.24	59.2694	2687.62	59.1272	4.36719
403	1	8	8 - 2.d	D	56.9	60.3	1.05975	b.d.l.	2.28258	0.0727447	0.1961	0.007222	2342.13	62.5879	2793.27	60.2859	16.1511
404	1	8	8 - 22.d	S	2293	2090	0.91147	b.d.l.	1.94932	0.0583655	0.1963	0.005326	2669.42	65.4463	2794.94	44.407	4.4909
405	1	8	8 - 96.d	S	219	11.88	0.0542466	2.45861e-05	1.94628	0.0555929	0.2171	0.006542	2672.83	62.4987	2958.58	48.611	9.65831
406	1	8	8 - 47.d	D	963	796	0.826584	b.d.l.	1.97122	0.0604072	0.2176	0.005652	2645.09	66.4894	2962.29	41.8879	10.7079
407	1	8	8 - 32.d	S	2229	65.7	0.0294751	b.d.l.	1.81884	0.0456398	0.2204	0.005508	2824.34	57.3862	2982.89	40.231	5.31532
408	1	8	8 - 6.d	S	26.91	31	1.15199	b.d.l.	1.75531	0.0582145	0.2333	0.009666	2906.59	77.5973	3074.11	66.1871	5.44935
409	1	8	8 - 20.d	D	8.82	2.032	0.230385	b.d.l.	2.079	0.0891248	0.282	0.01664	2531.62	89.7594	3373.34	92.0596	24.9521
410	1	8	8 - 15.d	S	647	200.1	0.309274	b.d.l.	1.23305	0.0459465	0.3233	0.009166	3828.39	107.581	3584.91	43.557	-6.79171
411	1	8	8 - 64.d	S	26.55	26.61	1.00226	b.d.l.	1.37363	0.0431334	0.3421	0.012842	3525.96	85.2857	3671.49	57.3274	3.96372
412	1	8	8 - 38.d	S	390.4	155	0.397029	b.d.l.	2.03376	0.053911	0.1694	0.004688	2578.03	56.3282	2550.97	46.3496	-1.06066
413	1	8	8 - 76.d	S	350.5	260.9	0.744365	b.d.l.	2.0842	0.0534126	0.1695	0.00489	2526.39	53.566	2551.96	48.3135	1.00175
414	1	8	8 - 16.d	S	440.7	123.8	0.280917	b.d.l.	2.06228	0.0540046	0.1702	0.004804	2548.57	55.1273	2558.86	47.2367	0.401927
415	1	8	8 - 99.d	S	322	134.9	0.418944	0	1.97746	0.0567546	0.1712	0.004724	2638.25	62.1413	2568.66	46.1346	-2.70915
416	1	8	8 - 1.d	S	388	220	0.56701	b.d.l.	2.01086	0.0580088	0.1724	0.004848	2602.18	61.7666	2580.33	46.9626	-0.846898
417	1	8	8 - 9.d	S	780	182.1	0.233462	1.30361e-05	2.01086	0.0515391	0.1766	0.004832	2602.18	54.8774	2620.45	45.5178	0.697095
418	1	8	8 - 29.d	S	122.8	130	1.05863	b.d.l.	2.03957	0.0578467	0.1766	0.005632	2571.97	60.1533	2620.45	53.0538	1.84988
419	1	8	8 - 12.d	S	155.5	201.4	1.29518	0.000287836	2.06398	0.0566158	0.1767	0.005734	2546.84	57.7131	2621.39	53.9792	2.84404
420	1	8	8 - 21.d	S	35.28	43	1.21882	0.000770664	2.00682	0.0643005	0.1777	0.007554	2606.49	68.6961	2630.77	70.6488	0.923201
421	1	8	8 - 41.d	S	127.3	76.7	0.602514	b.d.l.	2.01532	0.0549277	0.1783	0.005766	2597.44	58.2701	2636.37	53.7163	1.47662
422	1	8	8 - 55.d	S	230.8	87.6	0.379549	b.d.l.	1.98138	0.053368	0.1826	0.005452	2633.96	58.2408	2675.88	49.4094	1.56659
423	1	8	8 - 5.d	S	273	82.8	0.303297	0.000350651	1.95046	0.0511829	0.1834	0.005268	2668.15	57.3361	2683.12	47.5013	0.557888
424	1	8	8 - 68.d	S	737	66.3	0.0899593	0.0001051	1.93199	0.0498377	0.184	0.00478	2688.99	56.7177	2688.52	42.9387	-0.0177935
425	1	8	8 - 45.d	S	409	83.4	0.203912	b.d.l.	1.90078	0.0524674	0.1841	0.005282	2725	61.3444	2689.41	47.4184	-1.3232
426	1	8	8 - 8.d	S	337	80.5	0.238872	b.d.l.	1.91022	0.0528002	0.1843	0.005186	2714.01	61.229	2691.21	46.4982	-0.84717
427	1	8	8 - 42.d	S	476.2	166.1	0.348803	b.d.l.	1.92086	0.0494863	0.1861	0.005122	2701.72	56.8601	2707.26	45.4119	0.204346
428	1	8	8 - 27.d	S	90.7	128.4	1.41566	0.000124637	1.94288	0.0558441	0.1878	0.006256	2676.66	62.9638	2722.25	54.8872	1.67456
429	1	8	8 - 75.d	S	180.1	126.7	0.703498	9.2418e-05	1.96348	0.0519919	0.1878	0.005656	2653.64	57.602	2722.25	49.6231	2.52029
430	1	8	8 - 14.d	S	951	175.2	0.184227	b.d.l.	1.80669	0.0563712	0.1935	0.00497	2839.71	71.6667	2771.4	42.1286	-2.46481
431	1	8	8 - 88.d	S	56.81	39.94	0.703045	b.d.l.	1.91718	0.0578241	0.1944	0.007088	2705.96	66.6526	2779.01	59.7623	2.6286
432	1	8	8 - 52.d	S	253	153.5	0.606719	b.d.l.	1.85185	0.0521262	0.1963	0.005726	2783.45	63.629	2794.94	47.7421	0.411234
433	1	8	8 - 13.d	S	168.4	125	0.74228	b.d.l.	1.78731	0.0478852	0.1967	0.005834	2864.56	61.9652	2798.27	48.529	-2.36895
434	1	8	8 - 73.d	S	18.26	37.86	2.07338	0.00113605	1.87441	0.0645417	0.1969	0.009438	2756.18	77.2262	2799.94	78.4166	1.56267
435	1	8	8 - 35.d	S	314	39.83	0.126847	0.000148926	1.82017	0.050318	0.197	0.00574	2822.68	63.193	2800.77	47.6636	-0.782326
436	1	8	8 - 69.d	S	933	286	0.306538	b.d.l.	1.82216	0.0513843	0.1978	0.005356	2820.18	64.4164	2807.39	44.2685	-0.455465
437	1	8	8 - 44.d	S	520	28.4	0.0546154	0.000234067	1.77809	0.0491568	0.2002	0.005404	2876.54	64.1527	2827.09	44.0515	-1.74898
438	1	8	8 - 26.d	S	1384	53.4	0.0385838	8.22862e-06	1.90549	0.0624367	0.2008	0.006916	2719.51	72.7028	2831.98	56.1837	3.97147
439	1	8	8 - 4.d	S	161.1	92.4	0.573557	b.d.l.	1.75932	0.0494245	0.2088	0.006276	2901.25	65.6337	2895.52	48.7551	-0.197666
440	1	8	8 - 50.d	S	37.42	33.5	0.895243	b.d.l.	1.74459	0.0543709	0.2162	0.008424	2920.95	73.2035	2951.88	62.8924	1.04785
441	1	8	8 - 39.d	S	25.45	22.55	0.886051	b.d.l.	1.76025	0.0584438	0.2168	0.010036	2900.01	77.5449	2956.35	74.6911	1.90555
442	1	8	8 - 3.d	S	64.2	49.17	0.765888	b.d.l.	1.75778	0.0512224	0.2188	0.007376	2903.3	68.1195	2971.16	54.3235	2.28376
443	1	8	8 - 19.d	S	177.7	139.9	0.787282	b.d.l.	1.66889	0.0445186	0.219	0.00638	3026.61	64.434	2972.63	46.9393	-1.81607
444	1	8	8 - 94.d	S	39.3	32.7	0.832061	b.d.l.	1.72712	0.0542297	0.2191	0.008582	2944.67	74.2248	2973.36	63.1071	0.965098
445	1	8	8 - 34.d	S	68.65	45.1	0.656956	b.d.l.	1.74703	0.0511168	0.2206	0.007712	2917.67	68.6649	2984.35	56.2711	2.23447
446	1	8	8 - 7.d	S	61.15	111	1.81521	0.000869815	1.72831	0.0503976	0.2211	0.007622	2943.04	68.9016	2988	55.4714	1.50469
447	1	8	8 - 91.d	S	149.5	7.04	0.0470903	2.492e-06	1.72325	0.047828	0.2212	0.006824	2949.97	65.7024	2988.72	49.6382	1.29652
448	1	8	8 - 58.d	S	56.05	42.35	0.755575	b.d.l.	1.70999	0.050282	0.2225	0.00755	2968.3	69.9501	2998.15	54.5544	0.995373
449	1	8	8 - 84.d	S	74.5	80.5	1.08054	0.000244071	1.73702	0.0486195	0.2225	0.00725	2931.18	65.927	2998.15	52.3867	2.23357
450	1	8	8 - 43.d	S	57.5	88.3	1.53565	b.d.l.	1.71086	0.0500234	0.2226	0.007952	2967.08	69.532	2998.87	57.4298	1.05993
451	1	8	8 - 18.d	S	131.6	98.7	0.75	b.d.l.	1.66945	0.0442585	0.2234	0.006868	3025.81	64.0228	3004.64	49.3993	-0.704646
452	1	8	8 - 66.d	S	65.19	36.07	0.553306	b.d.l.	1.6889	0.0483253	0.2238	0.007876	2997.93	68.6008	3007.51	56.5345	0.318539
453	1	8	8 - 86.d	S	39.66	46.82	1.18053	b.d.l.	1.73822	0.0553101	0.2241	0.008682	2929.54	74.9148	3009.66	62.2252	2.66199
454	1	8	8 - 79.d	S	43.95	62.09	1.41274	b.d.l.	1.7304	0.0522744	0.2245	0.00839	2940.18	71.3265	3012.53	60.0107	2.40161
455	1	8	8 - 72.d	S	68.8	72.4	1.05233	b.d.l.	1.71468	0.0498762	0.2251	0.007802	2961.79	69.076	3016.81	55.636	1.82373
456	1	8	8 - 98.d	S	79.5	52.3	0.657862	b.d.l.	1.6787	0.0482277	0.2258	0.007516	3012.49	69.1409	3021.79	53.4079	0.307872
457	1	8	8 - 67.d	S	53.8	89.6	1.66543	b.d.l.	1.75039	0.0515528	0.2259	0.008018	2913.16	69.033	3022.5	56.9465	3.61781
458	1	8	8 - 92.d	S	40.35	59.14	1.46568	b.d.l.	1.74612	0.0523011	0.226	0.00872	2918.9	70.3161	3023.21	61.9012	3.45055
459	1	8	8 - 49.d	S	58.7	48.52	0.826576	b.d.l.	1.70678	0.0501575	0.2261	0.007622	2972.78	69.991	3023.92	54.0796	1.6914
460	1	8	8 - 89.d	S	62.1	105.6	1.70048	b.d.l.	1.67112	0.0490613	0.2262	0.007924	3023.39	70.8553	3024.63	56.1941	0.0411561
461	1	8	8 - 56.d	S	93.65	52.48	0.560384	b.d.l.	1.70619	0.0475149	0.2263	0.006926	2973.59	66.3401	3025.34	49.092	1.7106
462	1	8	8 - 63.d	S	30.78	36.85	1.19721	b.d.l.	1.74459	0.0549796	0.2263	0.008926	2920.95	74.0231	3025.34	63.2682	3.45073
463	1	8	8 - 23.d	S	292.8	152.1	0.519467	b.d.l.	1.67476	0.0438731	0.2264	0.006228	3018.14	63.1382	3026.05	44.1224	0.261298
464	1	8	8 - 59.d	S	79.46	80.43	1.01221	b.d.l.	1.68948	0.0480611	0.2266	0.007732	2997.12	68.1882	3027.47	54.7226	1.0024
465	1	8	8 - 95.d	S	31.21	36.34	1.16437	b.d.l.	1.71116	0.0544267	0.2266	0.009032	2966.68	75.6321	3027.47	63.9233	2.00796
466	1	8	8 - 83.d	S	40.91	45.3	1.10731	0.000459162	1.73822	0.0516844	0.2271	0.008542	2929.54	70.0036	3031	60.3043	3.3473
467	1	8	8 - 62.d	S	52.89	79.9	1.51068	b.d.l.	1.71703	0.0487868	0.2273	0.007846	2958.53	67.416	3032.41	55.3354	2.43628
468	1	8	8 - 53.d	S	30.6	43.7	1.4281	b.d.l.	1.70736	0.0536782	0.2278	0.009356	2971.96	74.8626	3035.93	65.8206	2.10712
469	1	8	8 - 54.d	S	67.4	70	1.03858	b.d.l.	1.69606	0.0494551	0.2278	0.007856	2987.8	69.7226	3035.93	55.268	1.5855
470	1	8	8 - 78.d	S	34.74	35.19	1.01295	b.d.l.	1.73551	0.0527821	0.2279	0.008258	2933.23	71.6734	3036.64	58.0672	3.40545
471	1	8	8 - 93.d	S	38.93	43.6	1.11996	b.d.l.	1.70358	0.0511944	0.2279	0.008758	2977.25	71.6568	3036.64	61.583	1.95583
472	1	8	8 - 97.d	S	131.69	95.7	0.726707	b.d.l.	1.70532	0.0469021	0.2281	0.006962	2974.81	65.5392	3038.04	48.9055	2.08143
473	1	8	8 - 65.d	S	74.03	61.79	0.834662	0.00016043	1.70999	0.0494048	0.2284	0.007468	2968.3	68.7297	3040.15	52.3818	2.36319
474	1	8	8 - 80.d	S	43.69	42	0.961318	b.d.l.	1.71615	0.0516995	0.2286	0.007972	2959.76	71.5012	3041.55	55.8614	2.68925
475	1	8	8 - 90.d	S	110.7	126.1	1.13911	b.d.l.	1.70358	0.0485824	0.2288	0.007476	2977.25	68.0006	3042.95	52.3339	2.15928
476	1	8	8 - 60.d	S	61.99	88.69	1.43071	0.000206869	1.70765	0.0498998	0.2289	0.007678	2971.56	69.5733	3043.65	53.7213	2.36867
477	1	8	8 - 85.d	S	81.2	62.1	0.764778	b.d.l.	1.68634	0.0485143	0.229	0.00768	3001.57	69.0395	3044.35	53.7087	1.40519
478	1	8	8 - 31.d	S	24.08	5.66	0.23505	b.d.l.	1.72533	0.0586183	0.2297	0.009694	2947.12	80.368	3049.24	67.559	3.34906
479	1	8	8 - 10.d	S	80.94	150.6	1.86064	0.000210011	1.71792	0.0479341	0.2298	0.007696	2957.31	66.1819	3049.94	53.6082	3.03688
480	1	8	8 - 74.d	S	46.1	59.7	1.29501	0.00053378	1.69062	0.0503898	0.2298	0.008696	2995.5	71.4137	3049.94	60.5739	1.78479
481	1	8	8 - 70.d	S	128.2	134	1.04524	b.d.l.	1.71851	0.0461832	0.2299	0.006798	2956.5	63.7286	3050.63	47.3296	3.08571
482	1	8	8 - 87.d	S	67.9	92.8	1.36672	b.d.l.	1.69463	0.0502616	0.2299	0.007998	2989.83	70.9576	3050.63	55.6843	1.99318
483	1	8	8 - 100.d	S	59.2	19.49	0.329223	b.d.l.	1.72414	0.0505351	0.2299	0.008198	2948.75	69.3628	3050.63	57.0768	3.33969
484	1	8	8 - 30.d	S	501.4	239.2	0.477064	b.d.l.	1.65783	0.042501	0.2309	0.006118	3042.72	62.1822	3057.58	42.3862	0.485966
485	1	8	8 - 46.d	S	44.9	22.59	0.503118	b.d.l.	1.71291	0.0545034	0.2315	0.00923	2964.24	75.6119	3061.73	63.7586	3.1842
486	1	8	8 - 28.d	S	32.94	40.34	1.22465	b.d.l.	1.68209	0.0520329	0.2326	0.009352	3007.64	74.3523	3069.31	64.2553	2.00911
487	1	8	8 - 82.d	S	154.5	104.4	0.675728	b.d.l.	1.65865	0.0452779	0.2345	0.00699	3041.51	66.1918	3082.3	47.5862	1.32332
488	1	8	8 - 17.d	S	92.1	102.9	1.11726	b.d.l.	1.65481	0.0462404	0.2375	0.00745	3047.14	67.854	3102.58	49.9934	1.7868
489	1	8	8 - 24.d	S	59.9	55.5	0.926544	0.000956444	1.59134	0.0475276	0.2531	0.008862	3143.26	74.3009	3203.55	55.3493	1.88204
490	1	8	8 - 40.d	S	60.02	41.56	0.692436	b.d.l.	1.58604	0.0448016	0.2531	0.008462	3151.57	70.4172	3203.55	52.851	1.62272
491	1	8	8 - 81.d	S	69.8	67.2	0.962751	b.d.l.	1.60514	0.0455003	0.2537	0.008374	3121.85	70.1468	3207.29	52.1622	2.66414
492	1	8	8 - 77.d	S	59.99	39.92	0.665444	0.000157173	1.58629	0.0473271	0.2542	0.008684	3151.17	74.368	3210.4	53.9734	1.84502
493	1	8	8 - 37.d	S	132.2	231.4	1.75038	b.d.l.	1.57903	0.0418033	0.2547	0.007494	3162.63	66.1755	3213.51	46.4744	1.58333
494	1	8	8 - 57.d	S	25.19	28.53	1.13259	b.d.l.	1.58328	0.0514692	0.2573	0.010746	3155.91	81.1257	3229.54	65.8848	2.2798
495	1	8	8 - 71.d	S	41.63	62.3	1.49652	b.d.l.	1.59439	0.046886	0.2574	0.009048	3138.51	73.072	3230.15	55.4499	2.83725
496	1	8	8 - 36.d	S	411.3	19.7	0.0478969	b.d.l.	1.33333	0.0497778	0.3061	0.011722	3607.52	103.151	3500.67	59.187	-3.05206
497	1	8	8 - 61.d	S	46.5	47.25	1.01613	b.d.l.	1.3624	0.0407977	0.3358	0.011016	3548.31	81.7184	3643.08	50.1962	2.6014
498	1	8	8 - 48.d	S	89.07	78.69	0.883462	b.d.l.	1.3563	0.0376114	0.3364	0.009928	3560.56	75.8703	3645.81	45.1494	2.33817
499	1	8	8 - 11.d	S	180.4	142.4	0.789357	0.000121759	1.23335	0.0331854	0.3876	0.010652	3827.68	77.6683	3860.98	41.4466	0.862548
		Sample 9	Sub sample no	-51.9198	64.6534
			330142	-51.8967	64.6071
			330144	-52.0531	64.6449
			381735	-51.9131	64.6923
500	1	9	9 - 94.d	S	37.96	34.56	0.910432	b.d.l.	1.74642	0.0550583	0.1807	0.008014	2918.49	74.0021	2658.56	73.5118	-9.77698
501	1	9	9 - 99.d	S	1895	131.8	0.0695515	b.d.l.	2.01613	0.0521104	0.1841	0.004682	2596.58	55.244	2689.41	42.0319	3.4517
502	1	9	9 - 38.d	S	229.8	138.6	0.603133	b.d.l.	1.72473	0.0475834	0.1967	0.005834	2947.93	65.2743	2798.27	48.529	-5.34831
503	1	9	9 - 81.d	S	100.2	123.5	1.23253	b.d.l.	1.93013	0.0583472	0.2063	0.006526	2691.12	66.509	2875.97	51.4001	6.42745
504	1	9	9 - 9.d	S	2525	87.09	0.0344911	b.d.l.	1.89502	0.0479554	0.21099	0.0051898	2731.75	56.3511	2912.44	39.8393	6.20381
505	1	9	9 - 97.d	S	333.3	374.1	1.12241	b.d.l.	1.57431	0.042887	0.2234	0.005968	3170.12	68.2197	3004.64	42.9259	-5.5077
506	1	9	9 - 50.d	S	589	69.6	0.118166	b.d.l.	1.54321	0.049678	0.2235	0.00607	3220.39	81.6016	3005.35	43.6373	-7.15494
507	1	9	9 - 32.d	S	265	95.1	0.358868	b.d.l.	1.52253	0.0404185	0.2449	0.006798	3254.72	67.844	3151.38	44.0639	-3.27917
508	1	9	9 - 7.d	D	528.5	800	1.51372	b.d.l.	1.85357	0.0545935	0.246	0.00652	2781.36	66.5392	3158.49	42.0488	11.9404
509	1	9	9 - 46.d	S	278	68.3	0.245683	b.d.l.	1.48544	0.0416242	0.2544	0.007088	3318.21	72.6813	3211.65	44.0149	-3.31814
510	1	9	9 - 45.d	S	67.1	52.3	0.779434	b.d.l.	1.6072	0.0466093	0.258	0.00846	3118.67	71.7075	3233.83	51.7109	3.56104
511	1	9	9 - 10.d	S	1756	293	0.166856	b.d.l.	1.59617	0.0495029	0.2916	0.007732	3135.73	77.0119	3425.46	41.2078	8.45814
512	1	9	9 - 11.d	D	237.1	32	0.134964	b.d.l.	1.59923	0.0457954	0.3274	0.008648	3130.98	71.0233	3604.26	40.5259	13.1313
513	1	9	9 - 52.d	S	80.7	37.56	0.465428	b.d.l.	1.43308	0.0409837	0.3275	0.01005	3412.3	75.7749	3604.73	47.08	5.33819
514	1	9	9 - 43.d	S	86.03	100.5	1.1682	b.d.l.	1.95046	0.0553676	0.1878	0.006656	2668.15	62.0242	2722.25	58.3966	1.98744
515	1	9	9 - 25.d	S	342.7	565	1.64867	b.d.l.	1.78955	0.0469997	0.204	0.00568	2861.67	60.6944	2857.74	45.3145	-0.137555
516	1	9	9 - 73.d	S	19.98	31.73	1.58809	0.0002165	1.77968	0.061565	0.2194	0.009988	2874.48	80.2304	2975.57	73.3318	3.39743
517	1	9	9 - 68.d	S	25.17	32.8	1.30314	b.d.l.	1.69606	0.0531948	0.2207	0.009314	2987.8	74.9953	2985.08	67.9252	-0.0910766
518	1	9	9 - 80.d	S	66.4	51.1	0.769578	0.000800338	1.7094	0.0485061	0.2208	0.007716	2969.12	67.517	2985.81	56.2423	0.559068
519	1	9	9 - 4.d	S	153.8	78.1	0.507802	b.d.l.	1.7188	0.0467841	0.221	0.00652	2956.09	64.5396	2987.27	47.4757	1.04369
520	1	9	9 - 51.d	S	26.31	65.67	2.49601	b.d.l.	1.67588	0.0582333	0.221	0.00942	3016.53	83.7148	2987.27	68.5921	-0.979538
521	1	9	9 - 19.d	S	59.67	173.6	2.90933	b.d.l.	1.72921	0.0501329	0.2212	0.008124	2941.81	68.4817	2988.72	59.0944	1.56964
522	1	9	9 - 13.d	S	161.5	193.8	1.2	b.d.l.	1.70097	0.0453033	0.2216	0.006432	2980.9	63.569	2991.63	46.6907	0.358609
523	1	9	9 - 49.d	S	70.9	71.6	1.00987	b.d.l.	1.72206	0.0507514	0.2216	0.007832	2951.6	69.7971	2991.63	56.8535	1.33789
524	1	9	9 - 24.d	S	255.6	175.3	0.685837	b.d.l.	1.68011	0.0443286	0.2217	0.006334	3010.47	63.464	2992.36	45.9557	-0.60534
525	1	9	9 - 98.d	S	123.5	50.61	0.409798	b.d.l.	1.66306	0.044601	0.2219	0.006738	3035.07	64.9213	2993.81	48.8368	-1.37847
526	1	9	9 - 63.d	S	152.9	129.2	0.844997	b.d.l.	1.70445	0.0457096	0.222	0.00654	2976.03	63.9259	2994.53	47.3774	0.617871
527	1	9	9 - 20.d	S	156.8	78.8	0.502551	b.d.l.	1.71644	0.0475867	0.2221	0.006742	2959.35	65.7943	2995.25	48.8158	1.19875
528	1	9	9 - 6.d	S	68.5	110.8	1.61752	b.d.l.	1.74459	0.0507186	0.2223	0.007546	2920.95	68.2857	2996.7	54.5813	2.52798
529	1	9	9 - 41.d	S	79	137.1	1.73544	b.d.l.	1.72087	0.0486322	0.2225	0.00715	2953.24	66.9577	2998.15	51.6641	1.49795
530	1	9	9 - 42.d	S	160.4	180.5	1.12531	b.d.l.	1.69119	0.0446922	0.2225	0.00655	2994.69	63.3035	2998.15	47.3287	0.115327
531	1	9	9 - 53.d	S	120.6	69.73	0.578192	b.d.l.	1.71438	0.0472198	0.2226	0.006852	2962.2	65.415	2998.87	49.4856	1.22281
532	1	9	9 - 75.d	S	15.27	21.71	1.42174	b.d.l.	1.71527	0.0634325	0.2226	0.011752	2960.98	87.8037	2998.87	84.8737	1.26353
533	1	9	9 - 89.d	S	337	192.8	0.572107	b.d.l.	1.6952	0.0442494	0.2227	0.006154	2989.02	62.4347	2999.59	44.4219	0.352598
534	1	9	9 - 1.d	S	149.3	197.9	1.32552	b.d.l.	1.71086	0.0459255	0.2228	0.006656	2967.08	63.8356	3000.31	48.021	1.10754
535	1	9	9 - 34.d	S	38.46	79.9	2.07748	b.d.l.	1.7313	0.0526105	0.2229	0.008258	2938.95	71.7242	3001.03	59.5486	2.06877
536	1	9	9 - 31.d	S	55.16	69.51	1.26015	b.d.l.	1.72831	0.0524885	0.223	0.00816	2943.04	71.7605	3001.76	58.8119	1.95621
537	1	9	9 - 8.d	S	37.75	46.2	1.22384	b.d.l.	1.7319	0.052335	0.2231	0.008462	2938.13	71.3082	3002.48	60.9574	2.14302
538	1	9	9 - 33.d	S	313.4	159.3	0.508296	b.d.l.	1.69205	0.0441478	0.2231	0.006162	2993.48	62.4807	3002.48	44.389	0.299794
539	1	9	9 - 60.d	S	210.1	106.2	0.505474	b.d.l.	1.7301	0.0465751	0.2231	0.006462	2940.58	63.5675	3002.48	46.5501	2.06136
540	1	9	9 - 40.d	S	52.93	111.8	2.11222	b.d.l.	1.71291	0.0503957	0.2232	0.007964	2964.24	69.9129	3003.2	57.3408	1.2973
541	1	9	9 - 54.d	S	497	363	0.730382	b.d.l.	1.63185	0.0451529	0.2232	0.006164	3081.2	67.7762	3003.2	44.3808	-2.59747
542	1	9	9 - 91.d	S	96.1	84.03	0.874402	b.d.l.	1.67112	0.0482235	0.2233	0.007166	3023.39	69.6453	3003.92	51.5689	-0.648221
543	1	9	9 - 2.d	S	69.29	30.19	0.435705	b.d.l.	1.65645	0.0504152	0.2234	0.007668	3044.73	73.8614	3004.64	55.1534	-1.33434
544	1	9	9 - 59.d	S	44.81	136.4	3.04396	b.d.l.	1.74368	0.052812	0.2236	0.008172	2922.18	71.1654	3006.07	58.7188	2.79096
545	1	9	9 - 65.d	S	56.4	118.1	2.09397	b.d.l.	1.74825	0.0514695	0.2237	0.007574	2916.03	69.0596	3006.79	54.3943	3.01868
546	1	9	9 - 12.d	S	133.2	107.8	0.809309	0.000379801	1.67308	0.046058	0.2238	0.006576	3020.56	66.3911	3007.51	47.203	-0.434076
547	1	9	9 - 15.d	S	17.8	33.86	1.90225	b.d.l.	1.72592	0.0604341	0.2241	0.010082	2946.3	82.8112	3009.66	72.2592	2.10521
548	1	9	9 - 37.d	S	39.66	54.49	1.37393	0.00143424	1.73974	0.0526521	0.2241	0.008782	2927.5	71.2131	3009.66	62.9419	2.72999
549	1	9	9 - 84.d	S	779	157.6	0.202311	b.d.l.	1.68862	0.0454633	0.2242	0.005784	2998.33	64.5554	3010.38	41.4338	0.400076
550	1	9	9 - 5.d	S	324	45.14	0.139321	b.d.l.	1.70445	0.0451285	0.2249	0.006498	2976.03	63.1132	3015.38	46.384	1.30518
551	1	9	9 - 44.d	S	15.96	29.78	1.86591	b.d.l.	1.74216	0.0618558	0.2249	0.011198	2924.22	83.4722	3015.38	79.9336	3.02317
552	1	9	9 - 23.d	S	100.5	70.43	0.700796	b.d.l.	1.71999	0.048304	0.2253	0.007106	2954.46	66.5618	3018.24	50.6218	2.11304
553	1	9	9 - 28.d	S	87.7	163.6	1.86545	b.d.l.	1.72265	0.0484005	0.2253	0.007306	2950.79	66.5262	3018.24	52.0465	2.23464
554	1	9	9 - 58.d	S	29.47	63.4	2.15134	b.d.l.	1.72891	0.0549042	0.2256	0.009112	2942.22	75.021	3020.37	64.8141	2.58752
555	1	9	9 - 82.d	S	42.1	80.5	1.91211	b.d.l.	1.74612	0.0532158	0.226	0.00912	2918.9	71.546	3023.21	64.7407	3.45055
556	1	9	9 - 67.d	S	380.1	104	0.273612	b.d.l.	1.66667	0.0430556	0.2261	0.006022	3029.84	62.4516	3023.92	42.7273	-0.195563
557	1	9	9 - 92.d	S	98.8	110.9	1.12247	b.d.l.	1.69291	0.0481878	0.2263	0.007326	2992.26	68.1424	3025.34	51.9272	1.09355
558	1	9	9 - 83.d	S	545.9	241.5	0.442389	b.d.l.	1.67476	0.0430316	0.2264	0.005828	3018.14	61.9272	3026.05	41.2886	0.261298
559	1	9	9 - 95.d	S	30.13	58.92	1.95553	0.000630057	1.70678	0.0551097	0.2273	0.009446	2972.78	76.9021	3032.41	66.6197	1.9666
560	1	9	9 - 22.d	S	68	12.57	0.184853	b.d.l.	1.72652	0.0491366	0.2277	0.007854	2945.49	67.2914	3035.23	55.2814	2.95678
561	1	9	9 - 29.d	S	345	441	1.27826	0.000207088	1.66306	0.0429415	0.2281	0.006362	3035.07	62.5056	3038.04	44.6907	0.0977377
562	1	9	9 - 56.d	S	119.3	82.05	0.687762	b.d.l.	1.65948	0.0461327	0.2291	0.006982	3040.3	67.3869	3045.05	48.8032	0.155869
563	1	9	9 - 86.d	S	85.5	92.37	1.08035	b.d.l.	1.63079	0.0469769	0.2296	0.007392	3082.8	70.5889	3048.54	51.5414	-1.12388
564	1	9	9 - 96.d	S	59.23	27.86	0.47037	b.d.l.	1.62973	0.048265	0.234	0.00778	3084.4	72.6011	3078.89	53.0924	-0.178937
565	1	9	9 - 16.d	S	98.5	66.7	0.677157	b.d.l.	1.63613	0.0519962	0.2346	0.007392	3074.81	77.7192	3082.98	50.2986	0.265178
566	1	9	9 - 55.d	S	30.93	21.09	0.681862	b.d.l.	1.68748	0.0539674	0.2366	0.009232	2999.95	76.7162	3096.52	62.2182	3.11866
567	1	9	9 - 14.d	S	96.5	123.2	1.27668	b.d.l.	1.65837	0.0463685	0.2382	0.007664	3041.91	67.8044	3107.27	51.2585	2.10323
568	1	9	9 - 61.d	S	18.15	9.85	0.5427	b.d.l.	1.62285	0.0561598	0.2383	0.009966	3094.78	85.0583	3107.93	66.6232	0.42329
569	1	9	9 - 74.d	S	45.54	65.47	1.43764	b.d.l.	1.67001	0.0501337	0.2388	0.008576	3025	72.4829	3111.27	57.1953	2.7729
570	1	9	9 - 36.d	S	2680	1610	0.600746	b.d.l.	1.60514	0.0604438	0.2415	0.00723	3121.85	93.1876	3129.17	47.6097	0.23393
571	1	9	9 - 79.d	S	47.3	19.02	0.402114	0.000506592	1.57555	0.0478945	0.2417	0.008234	3168.15	76.0891	3130.48	54.1704	-1.20323
572	1	9	9 - 48.d	S	1294	70.14	0.054204	b.d.l.	1.53633	0.0467769	0.2433	0.006266	3231.72	77.3888	3140.97	40.9172	-2.88927
573	1	9	9 - 3.d	S	30.9	34	1.10032	b.d.l.	1.60411	0.0503516	0.2446	0.009592	3123.43	77.707	3149.43	62.2604	0.825541
574	1	9	9 - 76.d	S	67.7	50.6	0.747415	b.d.l.	1.53822	0.0449613	0.2461	0.008322	3228.6	74.238	3159.14	53.6456	-2.19868
575	1	9	9 - 85.d	S	49.4	35.7	0.722672	b.d.l.	1.58932	0.0459316	0.2479	0.008958	3146.42	71.9534	3170.69	57.2728	0.765369
576	1	9	9 - 21.d	S	58.4	52.1	0.892123	b.d.l.	1.52602	0.0470544	0.2495	0.00849	3248.88	78.6943	3180.88	53.8884	-2.13757
577	1	9	9 - 77.d	S	30.39	37.85	1.24548	b.d.l.	1.57505	0.0496108	0.2506	0.009512	3168.94	78.8561	3187.85	60.0768	0.59318
578	1	9	9 - 27.d	S	38.9	24.95	0.641388	b.d.l.	1.56912	0.0468939	0.2512	0.009324	3178.39	74.9917	3191.63	58.731	0.414791
579	1	9	9 - 47.d	S	22.3	13.69	0.613901	b.d.l.	1.58428	0.0547773	0.2515	0.01073	3154.33	86.2524	3193.52	67.4965	1.22713
580	1	9	9 - 90.d	S	94	91	0.968085	b.d.l.	1.50421	0.0463753	0.2523	0.009046	3285.77	79.3683	3198.55	56.7002	-2.72699
581	1	9	9 - 18.d	S	43.5	22.87	0.525747	b.d.l.	1.5921	0.0470508	0.2525	0.00895	3142.07	73.4989	3199.8	56.0485	1.80409
582	1	9	9 - 100.d	S	91.3	69.72	0.763636	b.d.l.	1.64474	0.0599463	0.2527	0.014454	3061.99	88.8443	3201.05	90.436	4.34421
583	1	9	9 - 57.d	S	30.31	19.68	0.649291	b.d.l.	1.61057	0.0511469	0.253	0.00956	3113.5	78.4235	3202.93	59.7353	2.79202
584	1	9	9 - 69.d	S	33.69	38.24	1.13505	b.d.l.	1.56372	0.0481465	0.253	0.00996	3187.05	77.4236	3202.93	62.2347	0.495645
585	1	9	9 - 66.d	S	188.5	63.1	0.334748	b.d.l.	1.52905	0.0429724	0.2533	0.007266	3243.81	71.6384	3204.8	45.3408	-1.21738
586	1	9	9 - 87.d	S	43.38	32.16	0.741355	b.d.l.	1.59109	0.0485301	0.2533	0.009566	3143.65	75.8879	3204.8	59.6931	1.90792
587	1	9	9 - 35.d	S	52.09	40.46	0.776733	0.000310339	1.57903	0.04679	0.2544	0.009088	3162.63	74.0701	3211.65	56.4344	1.52628
588	1	9	9 - 62.d	S	167.9	35.4	0.21084	b.d.l.	1.57233	0.0418298	0.2546	0.007492	3173.27	66.6731	3212.89	46.4825	1.23295
589	1	9	9 - 26.d	S	18.86	8.29	0.439555	b.d.l.	1.58957	0.0563008	0.2557	0.010414	3146.03	88.1763	3219.7	64.2988	2.288
590	1	9	9 - 72.d	S	31.76	26.97	0.849181	b.d.l.	1.59923	0.0488644	0.2564	0.009728	3130.98	75.7835	3224.01	59.8788	2.88573
591	1	9	9 - 70.d	S	44.68	57.64	1.29006	b.d.l.	1.55812	0.0471854	0.2579	0.009558	3196.09	76.3177	3233.21	58.4477	1.14827
592	1	9	9 - 78.d	S	53.8	54.9	1.02045	b.d.l.	1.55159	0.0454764	0.2586	0.008772	3206.68	74.0518	3237.49	53.4781	0.951558
593	1	9	9 - 30.d	S	50.81	34.7	0.682936	b.d.l.	1.59464	0.0466416	0.2591	0.009282	3138.11	72.6723	3240.53	56.4646	3.16069
594	1	9	9 - 93.d	S	36.61	65.8	1.79732	b.d.l.	1.5625	0.0898438	0.26	0.0202	3189.02	144.676	3246	122.403	1.75541
595	1	9	9 - 71.d	S	245	138.8	0.566531	b.d.l.	1.39451	0.0401414	0.3069	0.008638	3485.17	77.4988	3504.71	43.4889	0.557493
596	1	9	9 - 17.d	S	75.65	101	1.3351	0.000565628	1.35925	0.0384551	0.3351	0.010502	3554.62	77.3072	3639.88	47.9646	2.34241
597	1	9	9 - 39.d	S	48.98	70.3	1.43528	0.000115559	1.27453	0.0375115	0.374	0.01248	3733.73	83.4186	3807.02	50.5009	1.92523
598	1	9	9 - 64.d	S	65.87	75.05	1.13937	b.d.l.	1.26358	0.0369272	0.3742	0.011484	3758.24	83.2315	3807.83	46.4433	1.30224
599	1	9	9 - 88.d	S	138.7	174.2	1.25595	b.d.l.	1.26679	0.0327175	0.3768	0.010736	3751.04	73.4521	3818.3	43.0893	1.76157
		Sample 10	Sub sample no	-51.1601	64.9653
			309264	-51.1404	65.0295
			309292	-51.1234	65.0026
			330120	-51.2402	64.9326
600	1	10	10 - 97.d	D	1377	485	0.352215	b.d.l.	4.58505	0.137951	0.1225	0.00395	1271.83	34.7277	1992.15	57.3316	36.1582
601	1	10	10 - 53.d	D	317.4	189	0.595463	b.d.l.	1.79921	0.0560545	0.1686	0.004972	2849.25	71.7513	2543.04	49.4292	-12.0412
602	1	10	10 - 61.d	D	2119	183.3	0.0865031	b.d.l.	2.58398	0.101757	0.1807	0.005114	2108.9	70.8344	2658.56	46.9103	20.6751
603	1	10	10 - 1.d	D	2059	94.1	0.0457018	b.d.l.	1.22399	0.0634317	0.181	0.00522	3849.71	150.243	2661.31	47.7909	-44.6549
604	1	10	10 - 85.d	D	209.5	391	1.86635	0.000541398	2.40385	0.11164	0.1986	0.006272	2242.3	87.9608	2813.99	51.5998	20.3162
605	1	10	10 - 87.d	D	2375	1110	0.467368	b.d.l.	2.1692	0.189252	0.2053	0.007506	2443.97	177.509	2868.07	59.4484	14.7869
606	1	10	10 - 78.d	S	543	22.38	0.0412155	b.d.l.	1.6787	0.0442824	0.212	0.00564	3012.49	63.4845	2920.17	43.0599	-3.16153
607	1	10	10 - 5.d	D	545	333	0.611009	b.d.l.	2.04248	0.0650458	0.2188	0.005876	2568.94	67.4786	2971.16	43.2762	13.5372
608	1	10	10 - 66.d	S	193.3	125.2	0.647698	b.d.l.	1.62101	0.0445074	0.2201	0.006502	3097.57	67.5325	2980.7	47.5649	-3.92099
609	1	10	10 - 33.d	D	165.9	176.1	1.06148	b.d.l.	1.47536	0.0467031	0.2228	0.006556	3335.91	82.4424	3000.31	47.2995	-11.1855
610	1	10	10 - 45.d	S	637	132.2	0.207535	7.10373e-05	1.58554	0.0455374	0.2229	0.005858	3152.36	71.6104	3001.03	42.2421	-5.04232
611	1	10	10 - 48.d	S	232	301	1.29741	b.d.l.	1.55812	0.0437866	0.225	0.0064	3196.09	70.8199	3016.1	45.6614	-5.96766
612	1	10	10 - 93.d	S	284	260	0.915493	b.d.l.	1.54321	0.0472965	0.2251	0.006202	3220.39	77.6893	3016.81	44.2264	-6.74803
613	1	10	10 - 12.d	S	668	328.1	0.491168	b.d.l.	1.57754	0.0477268	0.2252	0.005804	3164.99	75.6687	3017.52	41.3674	-4.88714
614	1	10	10 - 72.d	D	471	71.9	0.152654	b.d.l.	3.78788	0.233586	0.2287	0.006874	1510.27	83.0328	3042.25	48.1436	50.3567
615	1	10	10 - 24.d	S	72.9	28.35	0.388889	b.d.l.	1.55087	0.0468916	0.2308	0.007916	3207.86	76.4137	3056.88	54.8698	-4.93882
616	1	10	10 - 25.d	D	236	44	0.186441	b.d.l.	1.93498	0.0611647	0.2311	0.006822	2685.59	69.4308	3058.96	47.2172	12.2057
617	1	10	10 - 44.d	S	98	108	1.10204	b.d.l.	1.56226	0.0471093	0.2314	0.007928	3189.41	75.87	3061.04	54.7916	-4.19378
618	1	10	10 - 64.d	D	680	267	0.392647	b.d.l.	1.73611	0.0769194	0.2955	0.00891	2932.41	104.395	3446.09	46.788	14.9063
619	1	10	10 - 3.d	D	4.85	21	4.3299	b.d.l.	1.88324	0.0944102	0.301	0.02002	2745.66	112.097	3474.68	102.992	20.9808
620	1	10	10 - 58.d	S	1198	60.3	0.0503339	b.d.l.	1.30395	0.0415516	0.3166	0.007832	3669.47	89.1661	3552.7	38.0919	-3.2867
621	1	10	10 - 14.d	D	779	470	0.603338	0.000440036	1.11099	0.0308598	0.3354	0.008508	4137.99	84.8284	3641.25	38.8192	-13.6421
622	1	10	10 - 2.d	S	123.5	172.3	1.39514	b.d.l.	2.03128	0.0554796	0.1739	0.005778	2580.62	58.0854	2594.79	55.411	0.545998
623	1	10	10 - 29.d	S	1840	110.1	0.059837	b.d.l.	1.86463	0.0591966	0.18693	0.0047086	2767.94	71.4451	2714.6	41.5329	-1.96514
624	1	10	10 - 11.d	S	326.6	124.6	0.381506	b.d.l.	1.92382	0.0499497	0.1872	0.005344	2698.33	57.2464	2716.98	47.0591	0.686195
625	1	10	10 - 99.d	S	1854	161.9	0.0873247	b.d.l.	1.91278	0.0536221	0.19394	0.0047288	2711.04	62.0446	2775.13	39.9795	2.30919
626	1	10	10 - 96.d	S	164.1	70.3	0.428397	b.d.l.	1.80865	0.0486034	0.1958	0.006016	2837.22	61.6806	2790.77	50.3072	-1.66464
627	1	10	10 - 50.d	S	100.1	90.7	0.906094	0.00105999	1.72801	0.0485945	0.2167	0.006934	2943.44	66.4551	2955.61	51.6322	0.411461
628	1	10	10 - 91.d	S	236.6	91.1	0.385038	b.d.l.	1.70039	0.0449949	0.2175	0.00615	2981.71	63.1713	2961.55	45.6025	-0.680868
629	1	10	10 - 80.d	S	34.03	40.06	1.1772	b.d.l.	1.70707	0.0536657	0.2176	0.008752	2972.37	74.866	2962.29	64.8625	-0.340285
630	1	10	10 - 62.d	S	471.5	253.1	0.536797	b.d.l.	1.65618	0.0446438	0.2184	0.005768	3045.13	65.423	2968.21	42.5694	-2.59153
631	1	10	10 - 92.d	S	54.5	48.9	0.897248	b.d.l.	1.72712	0.0518433	0.2189	0.008178	2944.67	70.9583	2971.89	60.1989	0.916064
632	1	10	10 - 40.d	S	35.7	24.05	0.673669	b.d.l.	1.69148	0.0524266	0.2194	0.008488	2994.28	74.2391	2975.57	62.3188	-0.629001
633	1	10	10 - 6.d	S	476.8	411.2	0.862416	b.d.l.	1.65837	0.0444433	0.2195	0.00589	3041.91	64.9891	2976.3	43.2219	-2.20444
634	1	10	10 - 84.d	S	29.2	92.7	3.17466	b.d.l.	1.72384	0.0534952	0.2196	0.008792	2949.16	73.4468	2977.04	64.4838	0.936453
635	1	10	10 - 16.d	S	72.2	181.8	2.51801	0.00350807	1.69405	0.0473692	0.22	0.0077	2990.64	66.9109	2979.97	56.3579	-0.35808
636	1	10	10 - 35.d	S	70.5	45.96	0.651915	b.d.l.	1.70649	0.0478165	0.2204	0.007508	2973.18	66.7427	2982.89	54.8391	0.325467
637	1	10	10 - 51.d	S	111.5	120.6	1.08161	b.d.l.	1.6742	0.0469382	0.2204	0.007108	3018.95	67.5863	2982.89	51.9175	-1.20884
638	1	10	10 - 75.d	S	116.6	103.6	0.888508	0.00056402	1.72117	0.0477543	0.2204	0.006808	2952.83	65.7304	2982.89	49.7263	1.00782
639	1	10	10 - 22.d	S	82.6	182.1	2.2046	0.000341287	1.71556	0.0478497	0.2206	0.007412	2960.57	66.2136	2984.35	54.0821	0.79683
640	1	10	10 - 60.d	S	71.6	73.3	1.02374	b.d.l.	1.7337	0.0500033	0.2207	0.007714	2935.68	68.0153	2985.08	56.2567	1.6549
641	1	10	10 - 4.d	S	248.2	112.4	0.452861	b.d.l.	1.66472	0.0438255	0.2208	0.006316	3032.66	63.689	2985.81	46.0376	-1.56903
642	1	10	10 - 90.d	S	126.6	247.9	1.95814	0.00120051	1.65755	0.0452399	0.2208	0.006916	3043.12	66.2074	2985.81	50.411	-1.91942
643	1	10	10 - 95.d	S	81.3	51.59	0.634563	b.d.l.	1.69434	0.0479537	0.2208	0.007716	2990.23	67.7178	2985.81	56.2423	-0.148103
644	1	10	10 - 10.d	S	146.7	190.3	1.29721	b.d.l.	1.64962	0.0479593	0.2211	0.006622	3054.77	70.736	2988	48.1936	-2.23474
645	1	10	10 - 36.d	S	48.61	166.2	3.41905	b.d.l.	1.71703	0.0514402	0.2211	0.007822	2958.53	71.0829	2988	56.9269	0.985966
646	1	10	10 - 68.d	S	65.7	123.4	1.87823	b.d.l.	1.63639	0.0498657	0.2216	0.007832	3074.41	74.5146	2991.63	56.8535	-2.76695
647	1	10	10 - 63.d	S	107.3	108.9	1.01491	0.000438914	1.6714	0.0462785	0.2218	0.007036	3022.99	66.818	2993.08	51.0228	-0.99914
648	1	10	10 - 15.d	S	78.05	60.97	0.781166	b.d.l.	1.74155	0.0502994	0.2219	0.007438	2925.04	67.9147	2993.81	53.9104	2.29682
649	1	10	10 - 32.d	S	355	71.8	0.202254	b.d.l.	1.66639	0.0466567	0.222	0.00604	3030.24	67.6937	2994.53	43.7553	-1.19253
650	1	10	10 - 27.d	S	146.3	48.6	0.332194	b.d.l.	1.69635	0.0465886	0.2221	0.006742	2987.39	65.6628	2995.25	48.8158	0.262432
651	1	10	10 - 39.d	S	218.4	209.7	0.960165	b.d.l.	1.68322	0.0452806	0.2221	0.006342	3006.02	64.6321	2995.25	45.9196	-0.359539
652	1	10	10 - 56.d	S	38.9	27.67	0.711311	b.d.l.	1.70619	0.0515904	0.2221	0.008642	2973.59	72.0309	2995.25	62.5728	0.723261
653	1	10	10 - 71.d	S	29.45	34.18	1.16061	b.d.l.	1.76149	0.0575705	0.2221	0.009242	2898.37	76.298	2995.25	66.9171	3.23462
654	1	10	10 - 31.d	S	68.58	91.11	1.32852	b.d.l.	1.72503	0.0499744	0.2222	0.007544	2947.53	68.5353	2995.98	54.5947	1.61724
655	1	10	10 - 7.d	S	85.8	52.5	0.611888	b.d.l.	1.70445	0.0483242	0.2223	0.007346	2976.03	67.5828	2996.7	53.1347	0.68989
656	1	10	10 - 19.d	S	75.9	103.1	1.35837	b.d.l.	1.7138	0.0507237	0.2223	0.007646	2963.01	70.3088	2996.7	55.3046	1.12415
657	1	10	10 - 59.d	S	176.4	560.2	3.17574	b.d.l.	1.66417	0.0451921	0.2227	0.006654	3033.46	65.7107	2999.59	48.0311	-1.12921
658	1	10	10 - 65.d	S	322	606	1.88199	1.25556e-05	1.63265	0.0481133	0.2227	0.006354	3080.01	72.1629	2999.59	45.8656	-2.6808
659	1	10	10 - 13.d	S	87.99	57.79	0.656779	0.000404026	1.64069	0.0473498	0.2229	0.007158	3068	70.4548	3001.03	51.6164	-2.23142
660	1	10	10 - 20.d	S	93.2	88.4	0.948498	b.d.l.	1.70707	0.0481289	0.2229	0.007358	2972.37	67.1414	3001.03	53.0586	0.955132
661	1	10	10 - 98.d	S	345	461.2	1.33681	b.d.l.	1.63613	0.0423594	0.223	0.00616	3074.81	63.3139	3001.76	44.3972	-2.43356
662	1	10	10 - 46.d	S	91.3	61.8	0.676889	0.00140494	1.70561	0.047785	0.2231	0.007462	2974.4	66.7545	3002.48	53.7538	0.934988
663	1	10	10 - 81.d	S	36.27	42.17	1.16267	0.000512912	1.731	0.0534972	0.2231	0.009062	2939.36	72.9538	3002.48	65.2796	2.10216
664	1	10	10 - 83.d	S	38.1	61.49	1.61391	b.d.l.	1.71468	0.0531103	0.2231	0.008762	2961.79	73.5555	3002.48	63.1185	1.35502
665	1	10	10 - 100.d	S	309.2	226.5	0.732536	b.d.l.	1.71792	0.0550171	0.2231	0.006462	2957.31	75.9621	3002.48	46.5501	1.50423
666	1	10	10 - 55.d	S	46.17	104.19	2.25666	0.000633513	1.74429	0.0522282	0.2232	0.008464	2921.36	70.3385	3003.2	60.9408	2.7251
667	1	10	10 - 73.d	S	88.02	127.1	1.44399	b.d.l.	1.67926	0.0476848	0.2234	0.007168	3011.68	68.3253	3004.64	51.5571	-0.234514
668	1	10	10 - 89.d	S	34.43	54.9	1.59454	b.d.l.	1.70911	0.0540454	0.2236	0.009072	2969.52	75.2488	3006.07	65.1856	1.21586
669	1	10	10 - 41.d	S	44.9	33.6	0.74833	b.d.l.	1.69205	0.0507328	0.2238	0.008576	2993.48	71.8009	3007.51	61.5591	0.46666
670	1	10	10 - 69.d	S	75.7	113.3	1.4967	b.d.l.	1.69262	0.0484637	0.2238	0.007476	2992.66	68.5515	3007.51	53.6632	0.493616
671	1	10	10 - 79.d	S	63.8	48.6	0.761755	0.000884473	1.68805	0.0494333	0.2238	0.007676	2999.14	70.2316	3007.51	55.0989	0.278167
672	1	10	10 - 17.d	S	167.9	148.4	0.883859	b.d.l.	1.71057	0.0473787	0.2239	0.006678	2967.49	65.874	3008.23	47.9108	1.35417
673	1	10	10 - 30.d	S	143.2	244.8	1.7095	b.d.l.	1.64447	0.0447881	0.224	0.00678	3062.39	66.3947	3008.94	48.6179	-1.77625
674	1	10	10 - 18.d	S	896	886	0.988839	b.d.l.	1.61473	0.0468956	0.2241	0.005782	3107.13	71.605	3009.66	41.4405	-3.23862
675	1	10	10 - 77.d	S	64.6	95	1.47059	b.d.l.	1.64609	0.0491795	0.2241	0.007782	3059.98	72.7884	3009.66	55.7748	-1.67203
676	1	10	10 - 57.d	S	275.6	166.5	0.604136	b.d.l.	1.67954	0.0428997	0.2245	0.00629	3011.28	61.4517	3012.53	44.9902	0.0414131
677	1	10	10 - 67.d	S	250.1	99.3	0.397041	b.d.l.	1.66833	0.0470051	0.2251	0.006302	3027.42	68.07	3016.81	44.9395	-0.351675
678	1	10	10 - 86.d	S	66.25	165.5	2.49811	b.d.l.	1.6442	0.0493745	0.2252	0.007404	3062.79	73.2138	3017.52	52.7713	-1.50016
679	1	10	10 - 34.d	S	354	337	0.951977	b.d.l.	1.61186	0.0413306	0.2257	0.006214	3111.51	63.2886	3021.08	44.1783	-2.99322
680	1	10	10 - 43.d	S	255.1	624.2	2.44688	b.d.l.	1.65453	0.0437668	0.2258	0.006216	3047.54	64.2413	3021.79	44.1703	-0.852085
681	1	10	10 - 42.d	S	25.28	40.12	1.58703	b.d.l.	1.74034	0.0575227	0.2262	0.009324	2926.68	77.757	3024.63	66.1224	3.2385
682	1	10	10 - 52.d	S	73.7	47.68	0.646947	b.d.l.	1.68833	0.048019	0.2263	0.007626	2998.74	68.2034	3025.34	54.0537	0.879337
683	1	10	10 - 88.d	S	56.56	33.85	0.598479	b.d.l.	1.7191	0.049454	0.2272	0.007844	2955.68	68.204	3031.71	55.3489	2.50765
684	1	10	10 - 37.d	S	94.3	73.61	0.780594	0.000166813	1.64745	0.0486906	0.2278	0.007456	3057.98	71.9686	3035.93	52.4539	-0.726161
685	1	10	10 - 28.d	S	52.9	34.4	0.650284	b.d.l.	1.67842	0.0507525	0.2294	0.008088	3012.89	72.7807	3047.15	56.4501	1.12409
686	1	10	10 - 26.d	S	113.7	57.93	0.509499	b.d.l.	1.6787	0.0459733	0.2297	0.006994	3012.49	65.9087	3049.24	48.7423	1.20515
687	1	10	10 - 21.d	S	92.8	66.4	0.715517	b.d.l.	1.69377	0.0482196	0.231	0.00762	2991.04	68.1309	3058.27	52.7663	2.19818
688	1	10	10 - 76.d	S	131.5	132.9	1.01065	b.d.l.	1.64123	0.0462927	0.2311	0.007122	3067.2	68.845	3058.96	49.2936	-0.26928
689	1	10	10 - 8.d	S	84.3	47.32	0.561329	b.d.l.	1.6415	0.0463025	0.2339	0.007578	3066.8	68.8413	3078.21	51.739	0.370689
690	1	10	10 - 70.d	S	19.78	14.1	0.712841	b.d.l.	1.68294	0.0543343	0.2347	0.010194	3006.43	77.5775	3083.66	69.3312	2.5046
691	1	10	10 - 54.d	S	48	31.8	0.6625	b.d.l.	1.63132	0.0485937	0.2349	0.007998	3082	72.9799	3085.02	54.3434	0.0977757
692	1	10	10 - 74.d	S	50.6	50.8	1.00395	b.d.l.	1.657	0.0518104	0.2353	0.008506	3043.92	75.8649	3087.74	57.6839	1.4189
693	1	10	10 - 49.d	S	45.66	63.8	1.39728	b.d.l.	1.65344	0.049472	0.2364	0.008928	3049.15	72.694	3095.18	60.227	1.48706
694	1	10	10 - 23.d	S	48.1	32.8	0.681913	b.d.l.	1.39958	0.0401363	0.3243	0.011286	3475.4	77.0448	3589.66	53.4482	3.18294
695	1	10	10 - 47.d	S	451.3	375.2	0.831376	b.d.l.	1.3101	0.0335824	0.3262	0.008424	3656.32	71.5339	3598.63	39.6371	-1.60328
696	1	10	10 - 38.d	S	81.03	55.5	0.684932	b.d.l.	1.33976	0.0368471	0.3458	0.010216	3594.24	75.7777	3687.91	45.0664	2.53986
697	1	10	10 - 94.d	S	209.6	159.6	0.76145	b.d.l.	1.27649	0.0351433	0.3531	0.009562	3729.39	77.9652	3719.74	41.2207	-0.25939
698	1	10	10 - 9.d	S	145.2	146.3	1.00758	b.d.l.	1.29016	0.0347914	0.3628	0.010056	3699.32	75.9108	3760.94	42.0755	1.63837
699	1	10	10 - 82.d	S	188.1	159.1	0.845827	b.d.l.	1.21981	0.0318359	0.3872	0.010544	3859.64	75.7961	3859.42	41.0729	-0.00556402
		Sample 11	Sub sample no	-52.0271	65.4303
			380954	-52.0265	65.4044
			381925	-51.9676	65.437
700	1	11	11 - 23.d	S	2020	161.1	0.0797525	b.d.l.	2.10482	0.0531721	0.17458	0.0044316	2505.89	52.4517	2601.29	42.3069	3.66761
701	1	11	11 - 98.d	D	1184	128.6	0.108615	b.d.l.	2.30415	0.0789993	0.1824	0.004748	2323.72	66.8941	2674.07	43.0839	13.1016
702	1	11	11 - 29.d	S	262.5	344	1.31048	0.000391345	1.7059	0.0568168	0.2021	0.005942	2974	79.3508	2842.5	47.9155	-4.62618
703	1	11	11 - 92.d	S	438	68.8	0.157078	b.d.l.	1.64853	0.0446566	0.2075	0.00535	3056.37	65.935	2885.39	41.8592	-5.9259
704	1	11	11 - 52.d	S	84.5	89.6	1.06036	0.000228018	1.79533	0.0513781	0.219	0.00738	2854.22	65.9984	2972.63	54.2965	3.98329
705	1	11	11 - 99.d	D	51.1	108.2	2.11742	b.d.l.	1.95771	0.0625334	0.2219	0.008238	2660.04	69.6213	2993.81	59.7088	11.1484
706	1	11	11 - 43.d	S	446	77.4	0.173543	0.000189293	1.87266	0.0725217	0.2262	0.006024	2758.28	86.91	3024.63	42.72	8.80602
707	1	11	11 - 96.d	S	490	373.3	0.761837	b.d.l.	1.51768	0.0400277	0.2269	0.006038	3262.88	67.5326	3029.59	42.6694	-7.70053
708	1	11	11 - 85.d	S	214	54.4	0.254206	b.d.l.	1.58178	0.0448963	0.2277	0.006554	3158.28	70.8731	3035.23	46.1312	-4.05416
709	1	11	11 - 42.d	S	682	451.4	0.661877	0.000345371	1.50015	0.0477816	0.2317	0.006034	3292.74	82.1299	3063.11	41.6407	-7.49655
710	1	11	11 - 56.d	S	346	392	1.13295	b.d.l.	1.47427	0.0392662	0.2323	0.006446	3337.83	69.3949	3067.24	44.3537	-8.82194
711	1	11	11 - 55.d	S	461.6	101.6	0.220104	0.000978754	1.554	0.0458111	0.235	0.0078	3202.76	74.4106	3085.7	52.9725	-3.79361
712	1	11	11 - 74.d	D	9.46	64.77	6.84672	0.0307283	2.15983	0.0898451	0.2429	0.014158	2452.79	84.8702	3138.36	92.6241	21.8447
713	1	11	11 - 46.d	S	1.467	2.67	1.82004	b.d.l.	0.867303	0.0888064	0.723	0.05946	4943.51	353.845	4776.48	117.918	-3.49702
714	1	11	11 - 54.d	S	104.9	41.4	0.394662	b.d.l.	3.0349	0.0864878	0.1131	0.004362	1835.96	45.5305	1849	69.7486	0.705362
715	1	11	11 - 72.d	S	26.76	28.42	1.06203	b.d.l.	3.08928	0.106641	0.1167	0.007334	1807.77	54.4186	1905.47	112.885	5.12738
716	1	11	11 - 5.d	S	80.8	57.7	0.714109	b.d.l.	1.90404	0.0536698	0.185	0.0067	2721.2	62.5726	2697.47	59.8104	-0.879552
717	1	11	11 - 28.d	S	63.7	74.5	1.16954	b.d.l.	1.83824	0.0539982	0.2	0.007	2800.17	66.7211	2825.46	57.1269	0.895125
718	1	11	11 - 94.d	S	39.07	44.05	1.12746	0.000434457	1.82315	0.0564064	0.2027	0.008154	2818.93	70.649	2847.33	65.5298	0.997311
719	1	11	11 - 26.d	S	32.09	47.8	1.48956	b.d.l.	1.85082	0.0568847	0.2041	0.008982	2784.7	69.5016	2858.53	71.6173	2.58284
720	1	11	11 - 82.d	S	29.5	32.46	1.10034	b.d.l.	1.81785	0.0571759	0.2048	0.008296	2825.59	71.957	2864.11	65.8889	1.3448
721	1	11	11 - 21.d	S	41.94	66.8	1.59275	0.00425795	1.76835	0.0544419	0.2078	0.007856	2889.32	71.6938	2887.73	61.3651	-0.0547712
722	1	11	11 - 79.d	S	32.44	41.5	1.27928	b.d.l.	1.75747	0.0539904	0.2092	0.008784	2903.71	71.8215	2898.63	68.0894	-0.175424
723	1	11	11 - 3.d	S	40.45	63	1.55748	b.d.l.	1.77462	0.0556479	0.2135	0.00827	2881.08	72.8577	2931.57	62.6335	1.72258
724	1	11	11 - 25.d	S	20.81	19.43	0.933686	b.d.l.	1.71527	0.0560771	0.215	0.0096	2960.98	77.6213	2942.89	72.1283	-0.614657
725	1	11	11 - 50.d	S	34.78	42.06	1.20932	b.d.l.	1.76305	0.0563976	0.215	0.0084	2896.31	74.6356	2942.89	63.1122	1.5827
726	1	11	11 - 73.d	S	37.23	26.2	0.703734	b.d.l.	1.80669	0.0540863	0.2151	0.008902	2839.71	68.7616	2943.64	66.8485	3.5306
727	1	11	11 - 27.d	S	86.9	118.6	1.36479	b.d.l.	1.72682	0.0488495	0.2154	0.006808	2945.08	66.8792	2945.89	51.0427	0.0276361
728	1	11	11 - 19.d	S	163.2	168.8	1.03431	b.d.l.	1.71585	0.0457993	0.2163	0.006226	2960.16	63.3584	2952.62	46.4579	-0.255406
729	1	11	11 - 67.d	S	22.7	31.39	1.38282	0.00836278	1.77683	0.059215	0.2163	0.009626	2878.19	77.3706	2952.62	71.8285	2.52095
730	1	11	11 - 53.d	S	195.5	207.7	1.0624	0.00034324	1.72206	0.0460066	0.2164	0.006328	2951.6	63.2712	2953.37	47.1942	0.0597493
731	1	11	11 - 78.d	S	143	105.9	0.740559	b.d.l.	1.70358	0.0471314	0.2164	0.006528	2977.25	65.9694	2953.37	48.6858	-0.808462
732	1	11	11 - 39.d	S	42.66	35.72	0.837318	b.d.l.	1.77399	0.0540475	0.2165	0.00833	2881.9	70.8033	2954.12	62.0924	2.44453
733	1	11	11 - 15.d	S	121.7	128.9	1.05916	0.00266011	1.731	0.0466055	0.2169	0.006938	2939.36	63.555	2957.09	51.6077	0.599712
734	1	11	11 - 84.d	S	37.96	57.6	1.51739	b.d.l.	1.71615	0.0508159	0.2169	0.008238	2959.76	70.2792	2957.09	61.2776	-0.0900565
735	1	11	11 - 75.d	S	30	29.62	0.987333	b.d.l.	1.76398	0.0576833	0.2173	0.009046	2895.08	76.2711	2960.07	67.1468	2.19547
736	1	11	11 - 65.d	S	10.71	10.56	0.985994	b.d.l.	1.76367	0.0694891	0.2174	0.012848	2895.49	91.9098	2960.81	95.3184	2.20605
737	1	11	11 - 13.d	S	24.19	85.6	3.53865	b.d.l.	1.7334	0.0602079	0.2178	0.009156	2936.09	81.9203	2963.77	67.7857	0.934053
738	1	11	11 - 69.d	S	35.61	24.94	0.700365	0.00147936	1.72087	0.0527782	0.2178	0.008356	2953.24	72.6664	2963.77	61.8629	0.355479
739	1	11	11 - 18.d	S	54.61	39.02	0.714521	b.d.l.	1.71174	0.0518152	0.2184	0.007668	2965.86	71.9626	2968.21	56.5919	0.0789947
740	1	11	11 - 34.d	S	77.4	177.5	2.29328	b.d.l.	1.71615	0.0487543	0.2186	0.007372	2959.76	67.4277	2969.68	54.3506	0.334249
741	1	11	11 - 9.d	S	21.7	40.25	1.85484	b.d.l.	1.74125	0.0605966	0.2188	0.010276	2925.45	81.8427	2971.16	75.6818	1.53826
742	1	11	11 - 40.d	S	52.8	73.45	1.3911	b.d.l.	1.65317	0.0494611	0.2188	0.007976	3049.55	72.6974	2971.16	58.7425	-2.63848
743	1	11	11 - 86.d	S	101.3	110.33	1.08914	b.d.l.	1.71762	0.0476285	0.2189	0.006878	2957.72	65.7784	2971.89	50.6295	0.476909
744	1	11	11 - 88.d	S	47.01	44.92	0.955541	b.d.l.	1.72921	0.051628	0.219	0.00828	2941.81	70.5241	2972.63	60.918	1.03673
745	1	11	11 - 91.d	S	63.27	59.76	0.944523	b.d.l.	1.72354	0.0511063	0.2192	0.007784	2949.57	70.1863	2974.1	57.2094	0.82492
746	1	11	11 - 17.d	S	218.7	136.8	0.625514	b.d.l.	1.67785	0.0450993	0.2193	0.006186	3013.7	64.7087	2974.83	45.4411	-1.30657
747	1	11	11 - 32.d	S	49.5	67.1	1.35556	b.d.l.	1.73521	0.0521676	0.2196	0.008092	2933.64	70.859	2977.04	59.3498	1.45781
748	1	11	11 - 68.d	S	71.4	85.4	1.19608	b.d.l.	1.7194	0.0506477	0.2196	0.007892	2955.27	69.8307	2977.04	57.8829	0.730987
749	1	11	11 - 11.d	S	147.1	169.5	1.15228	b.d.l.	1.72891	0.0471324	0.2198	0.006696	2942.22	64.401	2978.5	49.0601	1.21817
750	1	11	11 - 38.d	S	100	175	1.75	b.d.l.	1.7346	0.0479311	0.2198	0.007096	2934.45	65.1411	2978.5	51.9909	1.47885
751	1	11	11 - 66.d	S	30.99	38.01	1.22652	b.d.l.	1.7343	0.0539361	0.2198	0.009296	2934.86	73.3236	2978.5	68.1098	1.46516
752	1	11	11 - 36.d	S	43	37.1	0.862791	b.d.l.	1.71615	0.0528775	0.22	0.0081	2959.76	73.1306	2979.97	59.2856	0.678205
753	1	11	11 - 48.d	S	19.22	12.83	0.667534	b.d.l.	1.72981	0.0591323	0.2201	0.009802	2940.99	80.7304	2980.7	71.7058	1.3321
754	1	11	11 - 1.d	S	68.74	100.51	1.46218	0.00154477	1.74216	0.0506258	0.2202	0.007804	2924.22	68.3165	2981.43	57.0601	1.91875
755	1	11	11 - 62.d	S	121.9	107.8	0.884331	b.d.l.	1.71497	0.0472404	0.2202	0.006604	2961.39	65.407	2981.43	48.2861	0.672319
756	1	11	11 - 37.d	S	22.03	47.4	2.15161	b.d.l.	1.75039	0.0573742	0.2203	0.009706	2913.16	76.8289	2982.16	70.9302	2.31394
757	1	11	11 - 76.d	S	51.43	129.2	2.51215	b.d.l.	1.74795	0.0511521	0.2204	0.008308	2916.44	68.6534	2982.89	60.6824	2.22785
758	1	11	11 - 80.d	S	70.2	107.7	1.53419	0.000919911	1.71733	0.0493876	0.2205	0.00791	2958.13	68.2271	2983.62	57.7456	0.85449
759	1	11	11 - 2.d	S	112.1	85.2	0.760036	b.d.l.	1.69837	0.0475244	0.2207	0.007014	2984.55	66.8523	2985.08	51.1517	0.017661
760	1	11	11 - 10.d	S	27.04	58.1	2.14867	b.d.l.	1.74186	0.0566824	0.2208	0.009316	2924.63	76.512	2985.81	67.9047	2.04894
761	1	11	11 - 70.d	S	65.2	37.2	0.570552	b.d.l.	1.70387	0.0497545	0.2209	0.008018	2976.84	69.6219	2986.54	58.4135	0.324737
762	1	11	11 - 8.d	S	97.06	69.06	0.711519	b.d.l.	1.74825	0.0490244	0.221	0.00732	2916.03	65.7787	2987.27	53.3009	2.38481
763	1	11	11 - 45.d	S	238.7	140.9	0.590281	b.d.l.	1.6889	0.0449024	0.221	0.00632	2997.93	63.7415	2987.27	46.0194	-0.356938
764	1	11	11 - 64.d	S	99.5	211.4	2.12462	b.d.l.	1.7094	0.0476295	0.221	0.00722	2969.12	66.2967	2987.27	52.5727	0.607571
765	1	11	11 - 4.d	S	429	194.4	0.453147	0.00115686	1.69606	0.0454279	0.2213	0.006226	2987.8	64.0445	2989.45	45.265	0.0552014
766	1	11	11 - 7.d	S	247.1	90	0.364225	b.d.l.	1.71556	0.0504985	0.2213	0.006226	2960.57	69.8793	2989.45	45.265	0.966018
767	1	11	11 - 90.d	S	101.3	138.3	1.36525	b.d.l.	1.65948	0.047785	0.2213	0.006926	3040.3	69.8006	2989.45	50.3542	-1.70113
768	1	11	11 - 100.d	S	63.43	107.4	1.69321	b.d.l.	1.73974	0.0496255	0.2213	0.007226	2927.5	67.1191	2989.45	52.5353	2.07234
769	1	11	11 - 57.d	S	49.02	78.9	1.60955	b.d.l.	1.73581	0.0518905	0.2216	0.008232	2932.82	70.4426	2991.63	59.7571	1.96587
770	1	11	11 - 59.d	S	137.1	110.2	0.803793	b.d.l.	1.71145	0.0474098	0.2216	0.006732	2966.27	65.8621	2991.63	48.8684	0.84769
771	1	11	11 - 51.d	S	136.1	75.4	0.554004	0.000215828	1.70999	0.047358	0.2217	0.007034	2968.3	65.882	2992.36	51.0345	0.803725
772	1	11	11 - 47.d	S	25.49	25.9	1.01608	b.d.l.	1.70707	0.0568711	0.2218	0.009736	2972.37	79.3382	2993.08	70.6024	0.691909
773	1	11	11 - 97.d	S	220.5	418.5	1.89796	b.d.l.	1.70561	0.0448759	0.2219	0.006638	2974.4	62.6903	2993.81	48.112	0.648067
774	1	11	11 - 16.d	S	21.08	16.46	0.780835	b.d.l.	1.7671	0.0578249	0.2222	0.010644	2890.96	76.2375	2995.98	77.029	3.5052
775	1	11	11 - 63.d	S	48.66	53.02	1.0896	b.d.l.	1.71792	0.0517707	0.2224	0.008348	2957.31	71.4794	2997.42	60.3514	1.33824
776	1	11	11 - 89.d	S	124.8	66.45	0.532452	b.d.l.	1.67224	0.0451897	0.2224	0.006948	3021.77	65.1925	2997.42	50.2302	-0.81236
777	1	11	11 - 49.d	S	181.1	88.54	0.488901	0.000874043	1.69693	0.0474725	0.2225	0.00645	2986.58	66.8718	2998.15	46.6061	0.385749
778	1	11	11 - 33.d	S	66.3	117.5	1.77225	b.d.l.	1.7001	0.0493209	0.2226	0.007752	2982.12	69.2645	2998.87	55.9854	0.558557
779	1	11	11 - 22.d	S	238.8	249	1.04271	b.d.l.	1.68067	0.0432173	0.2227	0.006454	3009.66	61.839	2999.59	46.5874	-0.335708
780	1	11	11 - 61.d	S	115.9	94.3	0.813632	b.d.l.	1.71028	0.0476608	0.2227	0.007154	2967.9	66.2848	2999.59	51.6403	1.05663
781	1	11	11 - 41.d	S	48.73	54.37	1.11574	b.d.l.	1.72951	0.0516399	0.223	0.00816	2941.4	70.5204	3001.76	58.8119	2.01061
782	1	11	11 - 31.d	S	55.44	70.9	1.27886	b.d.l.	1.6835	0.0506751	0.2232	0.007864	3005.62	72.3129	3003.2	56.6208	-0.0806317
783	1	11	11 - 71.d	S	79.3	96.6	1.21816	b.d.l.	1.70532	0.0480654	0.2232	0.007264	2974.81	67.1648	3003.2	52.3008	0.945253
784	1	11	11 - 81.d	S	64.7	63.35	0.979134	b.d.l.	1.68634	0.0487987	0.2235	0.00767	3001.57	69.4443	3005.35	55.1398	0.125853
785	1	11	11 - 93.d	S	87.6	85	0.97032	b.d.l.	1.74337	0.0494564	0.2235	0.00747	2922.59	66.6623	3005.35	53.702	2.75408
786	1	11	11 - 12.d	S	354.7	198	0.558218	b.d.l.	1.62285	0.044045	0.2236	0.006072	3094.78	66.7081	3006.07	43.6295	-2.95088
787	1	11	11 - 95.d	S	992	286.7	0.289012	b.d.l.	1.63479	0.0415151	0.2237	0.005774	3076.81	62.1342	3006.79	41.4672	-2.32854
788	1	11	11 - 14.d	S	45	128.2	2.84889	b.d.l.	1.68663	0.053361	0.2239	0.008578	3001.17	75.9165	3008.23	61.5422	0.23466
789	1	11	11 - 83.d	S	99.3	102.3	1.03021	b.d.l.	1.66472	0.0468739	0.2244	0.007088	3032.66	68.1194	3011.81	50.7236	-0.692214
790	1	11	11 - 35.d	S	50.54	77.9	1.54135	0.000481194	1.7135	0.0512994	0.2248	0.007896	2963.42	71.1268	3014.67	56.3917	1.69995
791	1	11	11 - 20.d	S	118.5	135	1.13924	b.d.l.	1.69205	0.0467246	0.2249	0.006998	2993.48	66.1277	3015.38	49.9531	0.726566
792	1	11	11 - 44.d	S	31.03	39.58	1.27554	b.d.l.	1.70736	0.0539697	0.2254	0.009508	2971.96	75.2692	3018.95	67.699	1.55633
793	1	11	11 - 77.d	S	78.96	87.9	1.11322	0.000719871	1.72087	0.0492245	0.2254	0.007608	2953.24	67.7732	3018.95	54.1706	2.17664
794	1	11	11 - 87.d	S	225.2	141.8	0.629663	b.d.l.	1.69205	0.0450067	0.2265	0.00653	2993.48	63.6964	3026.76	46.2387	1.09966
795	1	11	11 - 24.d	S	106.3	112.1	1.05456	b.d.l.	1.69291	0.047328	0.2274	0.007348	2992.26	66.9264	3033.12	51.7973	1.3471
796	1	11	11 - 30.d	S	174.8	153.3	0.877002	0.000782175	1.66223	0.0442968	0.2288	0.006776	3036.28	64.5307	3042.95	47.4337	0.219224
797	1	11	11 - 58.d	S	141.4	94.1	0.665488	b.d.l.	1.60823	0.0440622	0.2292	0.006984	3117.08	67.7181	3045.75	48.793	-2.34189
798	1	11	11 - 60.d	S	269	36.9	0.137175	b.d.l.	1.62101	0.0429308	0.2297	0.006294	3097.57	65.1402	3049.24	43.8639	-1.58509
799	1	11	11 - 6.d	S	32.46	31.24	0.962415	b.d.l.	1.66113	0.0663348	0.2378	0.014156	3037.89	96.7437	3104.59	94.8586	2.14837
		Sample 12	Sub sample no	-50.9984	65.685
			309664	-50.9094	65.7011
			309673	-50.9341	65.6738
			309676	-51.1131	65.6816
800	1	12	12 - 19.d	S	36.58	3.93	0.107436	b.d.l.	3.16656	0.109456	0.1192	0.006084	1769.19	53.4813	1943.46	91.2686	8.96734
801	1	12	12 - 54.d	D	4000	2780	0.695	b.d.l.	1.76991	0.0729893	0.1701	0.008102	2887.26	95.9824	2557.87	79.7197	-12.8772
802	1	12	12 - 38.d	S	1601	48.8	0.0304809	b.d.l.	2.21141	0.0657457	0.1722	0.004644	2405.03	59.6805	2578.39	45.0472	6.72374
803	1	12	12 - 32.d	S	2438	248.6	0.101969	b.d.l.	2.10748	0.0541416	0.17609	0.0044518	2503.26	53.2951	2615.64	42.0771	4.29616
804	1	12	12 - 79.d	S	2252	308.2	0.136856	b.d.l.	2.15332	0.0546582	0.17696	0.0045292	2458.96	51.8929	2623.84	42.5647	6.28391
805	1	12	12 - 69.d	D	49.8	345	6.92771	0.0016183	2.56476	0.091421	0.1874	0.007748	2122.36	64.4617	2718.74	68.1447	21.9356
806	1	12	12 - 11.d	D	271	66.6	0.245756	b.d.l.	1.68435	0.0524115	0.1881	0.005462	3004.41	74.7295	2724.88	47.8329	-10.2583
807	1	12	12 - 21.d	S	698	372.4	0.533524	b.d.l.	1.76523	0.0493266	0.1884	0.004968	2893.43	65.1454	2727.5	43.4269	-6.08357
808	1	12	12 - 9.d	S	1003	635	0.633101	b.d.l.	1.78571	0.049426	0.1894	0.004988	2866.63	64.053	2736.22	43.3365	-4.7661
809	1	12	12 - 44.d	S	2100	75	0.0357143	b.d.l.	2.02716	0.0524605	0.1897	0.004794	2584.94	55.1108	2738.82	41.5751	5.61866
810	1	12	12 - 68.d	S	39.3	15.94	0.405598	b.d.l.	1.95389	0.0623656	0.1983	0.008766	2664.31	69.6605	2811.52	72.2432	5.23599
811	1	12	12 - 33.d	D	15.52	29.57	1.90528	b.d.l.	2.11461	0.0789592	0.2031	0.010762	2496.27	77.2871	2850.54	86.294	12.4283
812	1	12	12 - 94.d	D	9.8	50.98	5.20204	b.d.l.	2.13675	0.0929579	0.2035	0.01327	2474.78	89.4124	2853.74	106.165	13.2793
813	1	12	12 - 80.d	S	258.4	16.69	0.0645898	b.d.l.	1.83756	0.0536343	0.2139	0.006878	2801.01	66.3116	2934.6	51.98	4.55243
814	1	12	12 - 39.d	S	150.7	64.8	0.429993	b.d.l.	1.81192	0.049699	0.2141	0.006682	2833.07	62.8835	2936.11	50.4449	3.50943
815	1	12	12 - 93.d	S	362.8	744.2	2.05127	b.d.l.	1.59898	0.0429735	0.2226	0.005952	3131.37	66.6637	2998.87	42.9857	-4.41835
816	1	12	12 - 55.d	S	586	129.7	0.221331	b.d.l.	1.5753	0.0454028	0.2304	0.006208	3168.55	72.1486	3054.11	43.1155	-3.74697
817	1	12	12 - 78.d	D	1.925	11.64	6.04675	b.d.l.	2.18341	0.148548	0.231	0.02562	2430.72	137.792	3058.27	177.411	20.5197
818	1	12	12 - 74.d	D	7.99	43.4	5.43179	b.d.l.	1.83824	0.0942096	0.255	0.0161	2800.17	116.416	3215.37	99.7127	12.9129
819	1	12	12 - 57.d	D	1.592	8.84	5.55276	b.d.l.	1.9305	0.128054	0.257	0.02814	2690.69	145.94	3227.7	172.756	16.6375
820	1	12	12 - 7.d	S	90.77	22.71	0.250193	b.d.l.	1.60746	0.0473943	0.2768	0.008936	3118.27	72.8963	3344.27	50.4774	6.75781
821	1	12	12 - 14.d	D	14.23	24.05	1.69009	0.0389101	1.91939	0.0752281	0.2784	0.014468	2703.42	86.5507	3353.28	81.2011	19.3798
822	1	12	12 - 12.d	S	28.12	25.6	0.910384	b.d.l.	1.59363	0.049396	0.2873	0.011146	3139.7	77.0438	3402.36	60.3954	7.71996
823	1	12	12 - 85.d	D	9.78	6.97	0.712679	b.d.l.	2.0284	0.0858263	0.289	0.01678	2583.64	90.0743	3411.54	90.3271	24.2675
824	1	12	12 - 81.d	S	40.21	43.8	1.08928	b.d.l.	1.49388	0.0457223	0.3078	0.010456	3303.56	79.1187	3509.23	52.4708	5.86092
825	1	12	12 - 13.d	S	37.47	17.38	0.463838	b.d.l.	1.44907	0.0449397	0.3164	0.011228	3383	81.6363	3551.73	54.6471	4.75067
826	1	12	12 - 86.d	S	119.4	50.3	0.421273	b.d.l.	1.40964	0.0432947	0.3219	0.009638	3456.2	82.1704	3578.24	46.0207	3.41085
827	1	12	12 - 34.d	S	582	228	0.391753	0.000368166	1.2832	0.0342264	0.3269	0.008638	3714.55	75.3112	3601.92	40.5476	-3.12713
828	1	12	12 - 58.d	S	649	57.4	0.0884438	b.d.l.	1.27567	0.0372303	0.3291	0.008282	3731.2	82.6779	3612.2	38.589	-3.29418
829	1	12	12 - 72.d	S	134	53.6	0.4	0.000951763	1.39938	0.0456122	0.334	0.01198	3475.78	87.5768	3634.85	54.9142	4.37632
830	1	12	12 - 62.d	D	242	190.1	0.785537	b.d.l.	1.50466	0.0511486	0.3369	0.009138	3285	87.4963	3648.08	41.4886	9.95273
831	1	12	12 - 71.d	S	165.8	52	0.313631	b.d.l.	1.38408	0.0364938	0.3413	0.009526	3505.41	71.2971	3667.91	42.6346	4.4304
832	1	12	12 - 53.d	S	43.2	18.6	0.430556	b.d.l.	1.35245	0.0404015	0.3478	0.011956	3568.35	81.865	3696.7	52.4077	3.47211
833	1	12	12 - 65.d	S	137.7	125.2	0.909223	b.d.l.	1.33601	0.0368941	0.3559	0.010118	3601.99	76.2103	3731.76	43.2396	3.4775
834	1	12	12 - 27.d	D	160	120	0.75	b.d.l.	1.4758	0.0441084	0.3706	0.010712	3335.14	77.8249	3793.19	43.7839	12.0755
835	1	12	12 - 96.d	D	6.02	3.89	0.646179	b.d.l.	2.49377	0.118283	0.409	0.02718	2173.64	87.522	3941.82	99.7124	44.8569
836	1	12	12 - 23.d	S	6.26	0	0	b.d.l.	2.53807	0.121621	0.1462	0.012624	2141.35	87.314	2301.17	148.348	6.94524
837	1	12	12 - 8.d	S	796	185.4	0.232915	b.d.l.	1.9216	0.0539407	0.1769	0.004738	2700.88	61.939	2623.27	44.5445	-2.9583
838	1	12	12 - 100.d	S	674	158.8	0.235608	b.d.l.	1.98768	0.051211	0.1771	0.004842	2627.11	55.5921	2625.15	45.4627	-0.0744462
839	1	12	12 - 98.d	S	1670	52.2	0.0312575	b.d.l.	2.04374	0.0579998	0.1777	0.004554	2567.65	60.1071	2630.77	42.5913	2.39955
840	1	12	12 - 41.d	S	1350	178.2	0.132	b.d.l.	2.03583	0.0568806	0.1783	0.004666	2575.87	59.3301	2636.37	43.4686	2.29515
841	1	12	12 - 5.d	S	1274	78.3	0.06146	b.d.l.	1.89322	0.0568612	0.182	0.00474	2733.86	66.9216	2670.44	43.1206	-2.37521
842	1	12	12 - 77.d	S	781	445	0.569782	b.d.l.	1.88537	0.0522813	0.1833	0.004866	2743.14	61.9555	2682.21	43.9041	-2.27139
843	1	12	12 - 51.d	S	1089	73.7	0.0676768	4.91845e-05	1.86498	0.0682549	0.1835	0.00477	2767.52	82.3534	2684.02	42.9838	-3.1112
844	1	12	12 - 40.d	S	2273	155.2	0.0682798	0.000369327	1.92308	0.079142	0.1839	0.004978	2699.18	90.7647	2687.62	44.7454	-0.430258
845	1	12	12 - 35.d	S	365.4	69.8	0.191024	b.d.l.	1.94894	0.0503738	0.1841	0.005082	2669.85	56.5029	2689.41	45.6229	0.727407
846	1	12	12 - 25.d	S	424.6	137.6	0.32407	0.000527213	1.94213	0.0494037	0.1844	0.004988	2677.51	55.7378	2692.1	44.6949	0.541942
847	1	12	12 - 60.d	S	1030	54.1	0.0525243	0.000120567	1.88466	0.0487042	0.1859	0.004918	2743.98	57.7522	2705.48	43.6574	-1.42295
848	1	12	12 - 15.d	S	616	177.3	0.287825	b.d.l.	1.91424	0.0492778	0.1875	0.00515	2709.35	56.9454	2719.61	45.2671	0.377414
849	1	12	12 - 22.d	S	29.82	64.93	2.1774	b.d.l.	1.97902	0.062688	0.1875	0.00865	2636.53	68.5479	2719.61	76.0311	3.05489
850	1	12	12 - 63.d	S	88.2	127.9	1.45011	b.d.l.	1.9497	0.0549595	0.188	0.00686	2669	61.6069	2724	60.1126	2.01927
851	1	12	12 - 28.d	S	156.2	188.2	1.20487	b.d.l.	1.89898	0.0527645	0.1884	0.006068	2727.11	61.7888	2727.5	53.0424	0.0144348
852	1	12	12 - 16.d	S	828	73.4	0.0886473	b.d.l.	1.8379	0.0475671	0.1923	0.004946	2800.59	58.7921	2761.19	42.2263	-1.42671
853	1	12	12 - 10.d	S	2032	200.7	0.0987697	b.d.l.	1.86289	0.0494041	0.1932	0.004864	2770.04	59.7175	2768.86	41.3038	-0.0426862
854	1	12	12 - 42.d	S	853	250.7	0.293904	b.d.l.	1.86081	0.0476041	0.1932	0.004964	2772.56	57.6478	2768.86	42.1529	-0.133571
855	1	12	12 - 36.d	S	109	55.4	0.508257	b.d.l.	1.84638	0.0522687	0.198	0.00656	2790.14	64.115	2809.05	54.1569	0.672952
856	1	12	12 - 97.d	S	49.7	92	1.85111	b.d.l.	1.86741	0.0582717	0.1982	0.007664	2764.58	70.1555	2810.7	63.1979	1.64062
857	1	12	12 - 91.d	S	231.5	197.8	0.854428	b.d.l.	1.77305	0.0477214	0.2071	0.006142	2883.14	62.5701	2882.26	48.162	-0.0305481
858	1	12	12 - 1.d	S	282.9	152.3	0.538353	b.d.l.	1.7762	0.0487745	0.2081	0.005862	2879.01	63.7651	2890.08	45.714	0.382761
859	1	12	12 - 92.d	S	241.9	333.6	1.37908	0.000402745	1.74459	0.0467619	0.2116	0.006132	2920.95	62.9582	2917.11	46.9173	-0.131451
860	1	12	12 - 76.d	S	244.4	33.6	0.13748	0.000171996	1.74642	0.0465183	0.2148	0.006096	2918.49	62.5231	2941.39	45.8501	0.778521
861	1	12	12 - 89.d	S	30.62	40.01	1.30666	0.00343956	1.74429	0.0549665	0.2149	0.008698	2921.36	74.0266	2942.14	65.3859	0.706343
862	1	12	12 - 37.d	S	1272	7.9	0.00621069	b.d.l.	1.71703	0.0470179	0.2162	0.005424	2958.53	64.9715	2951.88	40.4948	-0.225535
863	1	12	12 - 29.d	S	42.3	53.1	1.25532	b.d.l.	1.72622	0.0521055	0.2174	0.008348	2945.89	71.3776	2960.81	61.9332	0.503716
864	1	12	12 - 90.d	S	97.6	145.6	1.4918	b.d.l.	1.75377	0.0489161	0.2174	0.006948	2908.64	65.2957	2960.81	51.5467	1.76192
865	1	12	12 - 99.d	S	40.47	11.05	0.273042	b.d.l.	1.78923	0.0569134	0.2174	0.008748	2862.08	73.5193	2960.81	64.9008	3.33444
866	1	12	12 - 6.d	S	77.2	71	0.919689	b.d.l.	1.73913	0.0493006	0.218	0.00736	2928.32	66.7177	2965.25	54.4322	1.24556
867	1	12	12 - 88.d	S	112.9	161.2	1.42781	b.d.l.	1.71497	0.0478286	0.2204	0.007108	2961.39	66.2215	2982.89	51.9175	0.720988
868	1	12	12 - 4.d	S	65.4	85.6	1.30887	0.00101266	1.69779	0.0495214	0.221	0.00782	2985.37	69.7002	2987.27	56.9417	0.063653
869	1	12	12 - 49.d	S	112	83.1	0.741964	b.d.l.	1.69722	0.0466187	0.2211	0.007022	2986.18	65.6509	2988	51.1047	0.060862
870	1	12	12 - 64.d	S	85.4	36.61	0.428689	b.d.l.	1.74246	0.050941	0.2215	0.00713	2923.81	68.7223	2990.9	51.7841	2.24313
871	1	12	12 - 45.d	S	55.6	36.01	0.647662	b.d.l.	1.7331	0.0520832	0.2216	0.007732	2936.5	70.8848	2991.63	56.1276	1.84283
872	1	12	12 - 47.d	S	119.6	98.5	0.823579	b.d.l.	1.73762	0.0489432	0.2226	0.007052	2930.36	66.3282	2998.87	50.93	2.28438
873	1	12	12 - 56.d	S	93.4	153.2	1.64026	0.000340232	1.69952	0.0469882	0.2229	0.007658	2982.93	66.0249	3001.03	55.222	0.60324
874	1	12	12 - 95.d	S	99.4	73.91	0.743561	b.d.l.	1.70532	0.0471929	0.2232	0.007464	2974.81	65.9456	3003.2	53.7408	0.945253
875	1	12	12 - 31.d	S	95.4	120.3	1.26101	0.00167729	1.68862	0.0454633	0.2237	0.007274	2998.33	64.5554	3006.79	52.2398	0.281279
876	1	12	12 - 17.d	S	220.8	345.8	1.56612	b.d.l.	1.68379	0.0438822	0.2242	0.006484	3005.21	62.6016	3010.38	46.4483	0.171539
877	1	12	12 - 70.d	S	115.39	186.2	1.61366	b.d.l.	1.70532	0.0457389	0.2251	0.007002	2974.81	63.9136	3016.81	49.9312	1.39227
878	1	12	12 - 67.d	S	92.7	128	1.3808	b.d.l.	1.6559	0.0460055	0.2253	0.007606	3045.53	67.4368	3018.24	54.1837	-0.904376
879	1	12	12 - 30.d	S	210.5	172	0.817102	b.d.l.	1.70969	0.0453015	0.2258	0.006616	2968.71	63.0385	3021.79	47.0126	1.75666
880	1	12	12 - 82.d	S	2368	192.9	0.0814611	b.d.l.	1.36166	0.0376161	0.3006	0.009212	3549.79	75.4098	3472.62	47.461	-2.22225
881	1	12	12 - 2.d	S	470	169.9	0.361489	0.000103299	1.30941	0.0416194	0.3145	0.00839	3657.78	88.7283	3542.45	41.1082	-3.25571
882	1	12	12 - 84.d	S	498.8	456.1	0.914395	b.d.l.	1.35465	0.0344332	0.3153	0.008106	3563.9	69.5922	3546.37	39.6049	-0.494449
883	1	12	12 - 3.d	S	103.07	139.02	1.34879	b.d.l.	1.38947	0.0387939	0.3188	0.009376	3494.92	75.3272	3563.36	45.2525	1.92067
884	1	12	12 - 50.d	S	121.7	72.8	0.598192	b.d.l.	1.3885	0.0377953	0.3192	0.009184	3496.8	73.4688	3565.29	44.2643	1.92116
885	1	12	12 - 26.d	S	1149	263.1	0.228982	0.000335135	1.31787	0.0381675	0.3284	0.008168	3639.85	80.5514	3608.94	38.1476	-0.856528
886	1	12	12 - 87.d	S	466	163.4	0.350644	b.d.l.	1.34066	0.0350812	0.3315	0.00873	3592.39	72.0696	3623.34	40.3507	0.854109
887	1	12	12 - 73.d	S	361.6	305	0.843473	b.d.l.	1.28041	0.0452816	0.337	0.00914	3720.71	99.9799	3648.53	41.4841	-1.9782
888	1	12	12 - 18.d	S	129.2	87.44	0.67678	b.d.l.	1.33815	0.0360744	0.3374	0.009848	3597.56	74.3291	3650.35	44.6389	1.44607
889	1	12	12 - 66.d	S	123.8	40.3	0.325525	b.d.l.	1.29149	0.0358374	0.3431	0.010162	3696.41	78.0671	3675.95	45.2177	-0.556769
890	1	12	12 - 59.d	S	50.8	44.39	0.873819	0.00055451	1.32433	0.0392896	0.3491	0.011382	3626.27	82.2861	3702.39	49.6867	2.05584
891	1	12	12 - 61.d	S	99	108.4	1.09495	8.49292e-05	1.31683	0.0369142	0.3508	0.010616	3642.05	78.0027	3709.79	46.0952	1.82603
892	1	12	12 - 24.d	S	52.82	118.3	2.23968	b.d.l.	1.31113	0.0389437	0.3516	0.011532	3654.13	82.853	3713.26	49.947	1.59247
893	1	12	12 - 43.d	S	112.1	143	1.27565	0.000671267	1.28008	0.0362526	0.3551	0.010402	3721.43	80.074	3728.34	44.5636	0.185174
894	1	12	12 - 83.d	S	63.2	55.3	0.875	b.d.l.	1.31165	0.03862	0.3612	0.011324	3653.03	82.1136	3754.23	47.612	2.69545
895	1	12	12 - 75.d	S	48.4	22.9	0.47314	b.d.l.	1.28849	0.0382215	0.3717	0.012034	3702.95	83.5638	3797.68	49.0274	2.49449
896	1	12	12 - 20.d	S	580	211.2	0.364138	0.000132176	1.18666	0.0324639	0.3884	0.010268	3940.25	80.6552	3864.09	39.8623	-1.97104
		Sample 12	Sub sample no	-51.3828	65.4347
			309208	-51.4392	65.4364
			309209	-51.4032	65.4727
			309229	-51.4069	65.4073
			309495	-51.334	65.4447
897	2	13	13 - 50.d	D	4608	728.4	0.158073	b.d.l.	1.71527	0.0519581	0.1685	0.00507	2960.98	71.9194	2542.04	50.4383	-16.4802
898	2	13	13b - 41.d	S	2330	60.2	0.0258369	b.d.l.	2.21533	0.0712989	0.1705	0.00481	2401.47	64.5285	2561.8	47.1989	6.25851
899	1	13	13 - 46.d	S	248.5	205	0.82495	b.d.l.	1.92382	0.0514301	0.1709	0.005118	2698.33	58.9432	2565.72	50.0844	-5.16842
900	2	13	13b - 5.d	S	1874	172.1	0.0918356	b.d.l.	2.12721	0.0620017	0.1853	0.004806	2484	60.0852	2700.15	42.8226	8.00498
901	1	13	13 - 49.d	S	1984	202	0.101815	0.000151371	1.72265	0.048994	0.18593	0.0047086	2950.79	67.3421	2705.75	41.7907	-9.05633
902	2	13	13b - 4.d	S	755.7	463.9	0.613868	b.d.l.	1.90042	0.0513712	0.2129	0.005758	2725.42	60.0815	2927.02	43.7489	6.8876
903	2	13	13b - 46.d	D	145.5	376	2.58419	b.d.l.	2.12314	0.0920479	0.2199	0.006798	2487.95	89.493	2979.23	49.7817	16.4905
904	2	13	13b - 10.d	S	1222	496	0.405892	b.d.l.	1.77557	0.0515898	0.2204	0.005608	2879.84	67.4853	2982.89	40.9614	3.45478
905	2	13	13b - 38.d	S	123.7	53.5	0.432498	b.d.l.	1.59617	0.0456813	0.2243	0.006886	3135.73	71.066	3011.09	49.303	-4.13929
906	1	13	13 - 44.d	S	160.9	169.9	1.05594	b.d.l.	1.59134	0.0452484	0.226	0.00702	3143.26	70.7376	3023.21	49.8333	-3.97075
907	1	13	13 - 39.d	S	21.2	38.1	1.79717	b.d.l.	1.8622	0.0656797	0.2273	0.010846	2770.88	79.4413	3032.41	76.4935	8.62462
908	2	13	13b - 18.d	S	115.9	52.4	0.452114	0.0233499	1.55545	0.0453837	0.2281	0.007162	3200.41	73.6059	3038.04	50.3104	-5.3443
909	1	13	13 - 34.d	S	335.3	466	1.3898	b.d.l.	1.53304	0.045702	0.2298	0.006296	3237.18	75.8717	3049.94	43.8562	-6.13945
910	2	13	13b - 35.d	D	339	7850	23.1563	b.d.l.	3.69959	0.131477	0.2494	0.007388	1542.32	48.7487	3180.25	46.9149	51.503
911	1	13	13 - 45.d	S	2144	157	0.0732276	b.d.l.	1.65098	0.0447403	0.2793	0.007486	3052.76	65.8997	3358.32	41.8635	9.09849
912	2	13	13b - 30.d	S	82.12	135.3	1.64759	b.d.l.	3.13185	0.0920625	0.1119	0.004538	1786.31	45.863	1829.69	73.5133	2.37074
913	1	13	13 - 6.d	S	30.63	39.59	1.29252	b.d.l.	2.15239	0.0726976	0.1632	0.007364	2459.84	69.0707	2488.33	76.043	1.14501
914	1	13	13 - 14.d	S	185.6	107.3	0.578125	b.d.l.	2.04708	0.0551895	0.1722	0.005544	2564.18	57.0383	2578.39	53.7773	0.55101
915	2	13	13b - 9.d	S	913	91.8	0.100548	b.d.l.	1.91718	0.0486352	0.1848	0.004796	2705.96	56.0601	2695.68	42.8671	-0.381306
916	2	13	13b - 32.d	S	418	58.5	0.139952	0.00907943	1.88111	0.0510689	0.1862	0.005224	2748.19	60.7452	2708.14	46.2875	-1.47876
917	2	13	13b - 50.d	S	395.2	193	0.48836	0.00194516	1.90585	0.0548254	0.1863	0.005526	2719.08	63.8193	2709.03	48.9331	-0.37114
918	1	13	13 - 15.d	S	543.6	97.3	0.178992	b.d.l.	1.8498	0.0482877	0.1957	0.005314	2785.96	59.0512	2789.93	44.463	0.142354
919	1	13	13 - 16.d	S	31.38	37.45	1.19344	0.0069563	1.88041	0.0616524	0.1959	0.008318	2749.03	73.3807	2791.6	69.5163	1.52497
920	2	13	13b - 2.d	S	533	193.6	0.363227	0.00479338	1.78795	0.047587	0.1961	0.005122	2863.74	61.5432	2793.27	42.7561	-2.52258
921	2	13	13b - 16.d	S	59.8	34.93	0.584114	0.0388413	1.84298	0.0538424	0.2077	0.007354	2794.32	66.2467	2886.95	57.4754	3.20858
922	1	13	13 - 41.d	S	34.76	27.1	0.779632	b.d.l.	1.82249	0.057375	0.2114	0.008528	2819.76	71.9054	2915.58	65.32	3.28637
923	1	13	13 - 19.d	S	154.2	65.2	0.422827	b.d.l.	1.82482	0.0831158	0.2115	0.00683	2816.85	103.951	2916.35	52.286	3.4117
924	1	13	13 - 24.d	S	45	56.4	1.25333	b.d.l.	1.69837	0.0524279	0.2179	0.008458	2984.55	73.7507	2964.51	62.5854	-0.676043
925	1	13	13 - 38.d	S	37.31	69.5	1.86277	b.d.l.	1.7059	0.0518697	0.2186	0.008072	2974	72.4409	2969.68	59.5114	-0.145283
926	1	13	13 - 3.d	S	643	1212	1.88491	b.d.l.	1.71086	0.0479744	0.2187	0.005874	2967.08	66.6838	2970.42	43.284	0.112302
927	1	13	13 - 29.d	S	40.26	41.53	1.03154	b.d.l.	1.71969	0.0518421	0.2198	0.008096	2954.87	71.4577	2978.5	59.3176	0.793503
928	2	13	13b - 48.d	S	47.23	365.4	7.73661	b.d.l.	1.76928	0.0541679	0.2198	0.008296	2888.08	71.271	2978.5	60.783	3.03578
929	1	13	13 - 23.d	S	76.4	91.2	1.19372	b.d.l.	1.7059	0.0486686	0.22	0.0075	2974	67.9699	2979.97	54.894	0.200328
930	2	13	13b - 3.d	S	24.64	22.45	0.91112	0.0927333	1.71116	0.058526	0.2205	0.00901	2966.68	81.3291	2983.62	65.7759	0.567934
931	2	13	13b - 14.d	S	72.3	87	1.20332	b.d.l.	1.69463	0.0482514	0.2212	0.007524	2989.83	68.1194	2988.72	54.73	-0.0369464
932	1	13	13 - 36.d	S	129.4	297	2.29521	b.d.l.	1.70619	0.0469327	0.2214	0.007028	2973.59	65.5272	2990.18	51.0696	0.554683
933	1	13	13 - 27.d	S	70.5	114.4	1.6227	b.d.l.	1.67336	0.0474679	0.2218	0.007636	3020.16	68.4049	2993.08	55.3739	-0.904782
934	1	13	13 - 32.d	S	52.32	91.6	1.75076	b.d.l.	1.71556	0.0522644	0.2218	0.008036	2960.57	72.3231	2993.08	58.2745	1.08614
935	2	13	13b - 15.d	S	18.94	33.4	1.76346	0.147332	1.70882	0.0560768	0.2219	0.010638	2969.93	78.0993	2993.81	77.1039	0.797432
936	1	13	13 - 4.d	S	84.2	224.6	2.66746	b.d.l.	1.73762	0.0468297	0.222	0.00754	2930.36	63.4638	2994.53	54.6217	2.14276
937	1	13	13 - 37.d	S	254.2	362	1.42408	b.d.l.	1.66251	0.0445824	0.222	0.00654	3035.88	64.9293	2994.53	47.3774	-1.38083
938	2	13	13b - 17.d	S	104.6	106.2	1.0153	0.0187636	1.72831	0.0471118	0.222	0.00714	2943.04	64.4091	2994.53	51.724	1.71964
939	2	13	13b - 45.d	S	187	151.8	0.811765	b.d.l.	1.70619	0.0466416	0.2222	0.006344	2973.59	65.1207	2995.98	45.9105	0.747247
940	2	13	13b - 27.d	S	22.36	38.4	1.71735	b.d.l.	1.72117	0.0569378	0.2223	0.009746	2952.83	78.3721	2996.7	70.4942	1.46402
941	2	13	13b - 40.d	S	211.1	156.2	0.739934	0.00184849	1.65453	0.0456831	0.2223	0.006446	3047.54	67.0541	2996.7	46.6248	-1.69654
942	1	13	13 - 35.d	S	39.7	57.8	1.45592	b.d.l.	1.72443	0.051736	0.2225	0.00895	2948.34	70.9914	2998.15	64.6705	1.6612
943	2	13	13b - 33.d	S	183	220.4	1.20437	0.017246	1.69205	0.0441478	0.2227	0.006654	2993.48	62.4807	2999.59	48.0311	0.203923
944	2	13	13b - 34.d	S	823	1221	1.4836	b.d.l.	1.6247	0.0470119	0.2227	0.005754	3091.99	71.0711	2999.59	41.5345	-3.08028
945	2	13	13b - 47.d	S	53	97.6	1.84151	b.d.l.	1.70097	0.0493539	0.2227	0.008154	2980.9	69.2532	2999.59	58.8586	0.623113
946	2	13	13b - 13.d	S	870.7	93.2	0.10704	b.d.l.	1.63881	0.0445932	0.2229	0.005658	3070.8	66.4762	3001.03	40.7999	-2.32481
947	1	13	13 - 31.d	S	111.1	104.72	0.942574	b.d.l.	1.6592	0.0469487	0.223	0.00706	3040.71	68.5976	3001.76	50.8838	-1.29763
948	1	13	13 - 42.d	S	109.08	114.01	1.0452	0.000485981	1.68435	0.0484397	0.223	0.00736	3004.41	69.0659	3001.76	53.046	-0.0882774
949	2	13	13b - 19.d	S	18.62	90.6	4.86574	b.d.l.	1.72265	0.0558193	0.223	0.00986	2950.79	76.7243	3001.76	71.0644	1.69788
950	2	13	13b - 28.d	S	210.9	201.8	0.956852	b.d.l.	1.70387	0.04569	0.223	0.00636	2976.84	63.9341	3001.76	45.8387	0.830027
951	1	13	13 - 5.d	S	66.38	122.5	1.84544	b.d.l.	1.71821	0.0500112	0.2233	0.008066	2956.9	69.0306	3003.92	58.0456	1.56501
952	2	13	13b - 20.d	S	34.08	30.05	0.881749	0.0369332	1.7304	0.0543704	0.2233	0.009166	2940.18	74.1867	3003.92	65.9616	2.12189
953	1	13	13 - 28.d	S	39.96	91.4	2.28729	b.d.l.	1.68919	0.0529013	0.2237	0.008974	2997.53	75.0766	3006.79	64.4487	0.308189
954	1	13	13 - 40.d	S	53.3	78.3	1.46904	b.d.l.	1.70271	0.0511595	0.2237	0.008174	2978.47	71.6677	3006.79	58.7033	0.94207
955	1	13	13 - 8.d	S	43.71	46.28	1.0588	b.d.l.	1.69664	0.0512044	0.2238	0.007976	2986.99	72.149	3007.51	57.2523	0.682359
956	2	13	13b - 11.d	S	58.28	80.4	1.37955	0.0391357	1.69664	0.0512044	0.224	0.00828	2986.99	72.149	3008.94	59.3741	0.729721
957	1	13	13 - 18.d	S	229	289.1	1.26245	b.d.l.	1.6197	0.045511	0.2245	0.00659	3099.57	69.146	3012.53	47.1359	-2.88925
958	1	13	13 - 25.d	S	163.6	252	1.54034	b.d.l.	1.7094	0.0461685	0.2245	0.00629	2969.12	64.2629	3012.53	44.9902	1.44093
959	1	13	13 - 1.d	S	51.23	92.4	1.80363	b.d.l.	1.69549	0.0511579	0.2246	0.008292	2988.61	72.1633	3013.24	59.2798	0.817399
960	2	13	13b - 22.d	S	331.9	292.1	0.880084	0.0025796	1.68407	0.0441749	0.2247	0.006194	3004.81	63.002	3013.96	44.2587	0.303464
961	1	13	13 - 48.d	S	207.5	93.6	0.451084	7.49564e-05	1.6559	0.0471023	0.225	0.0065	3045.53	69.0447	3016.1	46.3749	-0.975929
962	2	13	13b - 37.d	S	216.4	393.9	1.82024	0.0121626	1.6581	0.0455338	0.2251	0.006402	3042.32	66.6018	3016.81	45.6526	-0.845423
963	2	13	13b - 8.d	S	198.2	225.1	1.13572	b.d.l.	1.70678	0.0452052	0.2252	0.006504	2972.78	63.08	3017.52	46.3566	1.48289
964	2	13	13b - 42.d	S	68.5	121.2	1.76934	0.0211312	1.69033	0.0483784	0.2253	0.007406	2995.91	68.5818	3018.24	52.7589	0.739857
965	2	13	13b - 49.d	S	421.7	760	1.80223	0.00143175	1.63265	0.0435818	0.2254	0.006108	3080.01	65.3659	3018.95	43.4903	-2.02244
966	2	13	13b - 36.d	S	88.7	178.8	2.01578	b.d.l.	1.65344	0.0467381	0.2255	0.00721	3049.15	68.6765	3019.66	51.3109	-0.976541
967	1	13	13 - 21.d	S	438.3	328	0.748346	b.d.l.	1.6372	0.0429295	0.2257	0.006114	3073.21	64.0981	3021.08	43.4673	-1.72529
968	1	13	13 - 12.d	S	232.6	275.6	1.18487	b.d.l.	1.67842	0.0445549	0.226	0.00642	3012.89	63.8926	3023.21	45.574	0.341386
969	1	13	13 - 22.d	S	573	426	0.743455	b.d.l.	1.62681	0.0436515	0.226	0.00602	3088.79	65.8518	3023.21	42.7345	-2.1692
970	1	13	13 - 13.d	S	72.9	85.9	1.17833	b.d.l.	1.68067	0.0474543	0.2263	0.007726	3009.66	67.9021	3025.34	54.7625	0.5183
971	1	13	13 - 11.d	S	26.29	35.71	1.35831	b.d.l.	1.73702	0.0591798	0.2264	0.010428	2931.18	80.2478	3026.05	73.8774	3.13508
972	2	13	13b - 26.d	S	154.5	161.2	1.04337	b.d.l.	1.6592	0.0461228	0.2272	0.006144	3040.71	67.3908	3031.71	43.3534	-0.296878
973	2	13	13b - 6.d	S	98.8	53.3	0.539474	b.d.l.	1.62681	0.0455041	0.2275	0.00745	3088.79	68.6467	3033.82	52.4901	-1.81195
974	2	13	13b - 24.d	S	163.5	235	1.43731	b.d.l.	1.67842	0.0454	0.2278	0.006756	3012.89	65.1046	3035.93	47.5293	0.758948
975	1	13	13 - 26.d	S	264.6	324	1.22449	b.d.l.	1.67084	0.0448629	0.2282	0.006364	3023.79	64.8091	3038.75	44.6825	0.492124
976	1	13	13 - 10.d	S	581	1520	2.61618	b.d.l.	1.64015	0.0556688	0.2285	0.00607	3068.8	82.8785	3040.85	42.5548	-0.919175
977	2	13	13b - 21.d	S	29.18	34.9	1.19602	0.0128343	1.72951	0.0531355	0.2285	0.00957	2941.4	72.563	3040.85	67.0922	3.27041
978	2	13	13b - 31.d	S	125.7	137.9	1.09706	b.d.l.	1.65837	0.0447184	0.229	0.00678	3041.91	65.3913	3044.35	47.4147	0.0800853
979	1	13	13 - 30.d	S	182	257.6	1.41538	0.00203455	1.63586	0.0447593	0.2294	0.006688	3075.21	66.919	3047.15	46.6788	-0.920853
980	2	13	13b - 7.d	S	219	203.2	0.927854	b.d.l.	1.62259	0.0432462	0.2294	0.006488	3095.18	65.5154	3047.15	45.2829	-1.57633
981	2	13	13b - 44.d	S	223.8	269.3	1.20331	0.00843321	1.65645	0.0443787	0.2294	0.006488	3044.73	65.017	3047.15	45.2829	0.0793562
982	1	13	13 - 9.d	S	105.6	61.9	0.586174	b.d.l.	1.62338	0.0440631	0.2297	0.007194	3093.98	66.7004	3049.24	50.1361	-1.46735
983	2	13	13b - 1.d	S	57.63	116.3	2.01805	0.029805	1.72563	0.0508903	0.2297	0.007594	2946.71	69.7521	3049.24	52.9238	3.36246
984	1	13	13 - 2.d	S	220.3	276	1.25284	b.d.l.	1.65371	0.0451072	0.2301	0.006702	3048.75	66.2622	3052.02	46.6152	0.107381
985	1	13	13 - 20.d	S	222.8	362.5	1.62702	b.d.l.	1.64123	0.0433297	0.2301	0.006602	3067.2	64.4382	3052.02	45.9197	-0.497228
986	2	13	13b - 29.d	S	204.3	269.5	1.31914	b.d.l.	1.64258	0.0428343	0.2307	0.006814	3065.2	63.6167	3056.19	47.2545	-0.294652
987	2	13	13b - 25.d	S	246	257	1.04472	b.d.l.	1.69664	0.0451593	0.2312	0.006424	2986.99	63.6307	3059.65	44.4407	2.37496
988	1	13	13 - 43.d	S	192	202	1.05208	b.d.l.	1.61943	0.0426167	0.2314	0.006528	3099.96	64.7652	3061.04	45.116	-1.27168
989	1	13	13 - 17.d	S	214.2	352	1.64332	b.d.l.	1.6603	0.0447838	0.2315	0.00683	3039.1	65.3636	3061.73	47.18	0.739095
990	2	13	13b - 12.d	S	145.6	111.2	0.763736	b.d.l.	1.64935	0.0468608	0.2322	0.006744	3055.17	69.1341	3066.55	46.4268	0.371244
991	2	13	13b - 39.d	S	1005	1143.5	1.13781	0.00115585	1.5015	0.0399499	0.2574	0.006548	3290.41	68.5683	3230.15	40.1289	-1.86556
992	1	13	13 - 33.d	S	2614	111.3	0.0425784	b.d.l.	1.34608	0.0399673	0.3018	0.008736	3581.31	81.5897	3478.79	44.8095	-2.94695
993	1	13	13 - 47.d	S	46.03	64	1.3904	b.d.l.	1.33726	0.0405147	0.3279	0.011158	3599.41	83.5668	3606.6	52.2	0.199529
994	2	13	13b - 43.d	S	180.8	85.5	0.472898	0.00124404	1.26374	0.0361348	0.3448	0.009696	3757.88	81.4293	3683.49	42.9094	-2.01965
995	1	13	13 - 7.d	S	113.4	68.6	0.604938	b.d.l.	1.306	0.0356714	0.3644	0.010588	3665.09	76.3587	3767.61	44.0875	2.72122
Genesis refers to spot interpretation of U-Pb systematics: D = discordant, S = Primary detrital age
Session refers to analytical session
# is sort order
No common Pb correct is deemed necessary
f206% is the % of common Pb as estimated by measured 204Pb
Sub samples are those proximal stream sediment samples that are combined into a regional sample which is given a single average location for ease of reference
