# Supplementary material for: Widespread reworking of Hadean-to-Eoarchean continents during Earth’s thermal peak
Source: Nat Commun. 2021 Jan 12;12:331. doi: 10.1038/s41467-020-20514-4 (PMC7803784; doi:10.1038/s41467-020-20514-4)
Supplement: Supplementary file 5 — Supplementary Data 2 [file 41467_2020_20514_MOESM5_ESM.xls]

## Sheet: Sheet1
Sample	Point	ID	Lu (PPM) on 176	Yb (PPM) on 176	176Hf/177Hf	2 SE	176Lu/177Hf	2 SE	178Hf/177Hf	2 SE	180Hf/177Hf	2 SE	Age (207Pb/206Pb)	2 SE	disc (%)	176Hf/177Hfi	2 SE	eHfi	2SE	TDM	TDM2
3	1	3 - 1	1852	65800	0.280763	1e-05	0.000558	2.4e-05	1.46726	0.00011	1.88681	7.3e-05	2723.87	23.1102	0.564033	0.280734	2e-05	-10.611	0.711662	3374.72	3586.39
3	6	3 - 6	3473	118800	0.280755	1.35e-05	0.00112	3.7e-05	1.46727	8.4e-05	1.88688	7.5e-05	2787.32	22.7211	-0.0863925	0.280695	2.7e-05	-10.4991	0.960888	3434.14	3632.02
3	9	3 - 9	1268.2	44730	0.281591	1.2e-05	0.0003755	3.9e-06	1.46727	8.5e-05	1.8869	8.4e-05	1815.85	30.6048	-0.492539	0.281578	2.4e-05	-1.71552	0.852193	2264.03	2412.98
3	20	3 - 20	2486	85400	0.280837	1.35e-05	0.0007656	9.8e-06	1.46723	7.9e-05	1.88691	0.0001	2772.14	27.3135	2.46366	0.280796	2.7e-05	-7.2556	0.960853	3294.66	3461.13
3	21	3 - 21	1782	61370	0.280719	1.2e-05	0.0005341	5.4e-06	1.46719	0.00011	1.88692	8.3e-05	2726.5	26.4749	1.29755	0.280691	2.4e-05	-12.0716	0.854	3430.47	3659.85
3	24	3 - 24	1456	46870	0.280753	1e-05	0.0004257	5.9e-06	1.46713	9.1e-05	1.88693	7.8e-05	2727.37	24.3573	1.01804	0.280731	2e-05	-10.6401	0.711668	3376.55	3590.63
3	25	3 - 25	1320	38300	0.280829	1.1e-05	0.000403	4.3e-05	1.46718	0.00012	1.88685	7.5e-05	2711.54	25.3245	0.643578	0.280808	2.2e-05	-8.26052	0.782806	3274.98	3461.42
3	26	3 - 26	1774	56500	0.280779	1e-05	0.000529	9.9e-06	1.46719	9.6e-05	1.88682	8.6e-05	2723.87	26.4974	0.346479	0.280751	2e-05	-9.9878	0.711662	3351.21	3555.92
3	27	3 - 27	1232	38670	0.280804	1.25e-05	0.0003604	6.6e-06	1.46722	0.00011	1.88691	8.7e-05	2734.35	29.7547	1.73645	0.280785	2.5e-05	-8.54187	0.8896	3304.22	3493.61
3	31	3 - 31	2574	89290	0.280766	1.05e-05	0.00079	1.3e-05	1.46714	8.8e-05	1.88678	7.9e-05	2739.56	23.0126	0.747567	0.280725	2.1e-05	-10.5753	0.747273	3390.71	3597.28
3	32	3 - 32	964.3	29910	0.280773	1e-05	0.0002804	2.5e-06	1.46714	7.6e-05	1.88688	8.1e-05	2731.74	24.3263	1.87588	0.280758	2e-05	-9.55669	0.711676	3338.08	3541.17
3	34	3 - 34	3048	105000	0.280753	1.35e-05	0.000953	2.2e-05	1.46708	0.00011	1.88682	9.8e-05	2988.72	27.5538	1.9936	0.280698	2.7e-05	-5.64467	0.961344	3422.12	3557.54
3	35	3 - 35	2618	83800	0.280863	1.3e-05	0.000787	2.9e-05	1.46714	7.5e-05	1.88683	9.3e-05	2945.12	22.5424	-2.67132	0.280819	2.6e-05	-2.39388	0.925643	3262	3362.98
3	36	3 - 36	1624	58000	0.280872	1.2e-05	0.000479	1.6e-05	1.46722	0.00012	1.88682	6e-05	2797.34	25.8803	0.272406	0.280846	2.4e-05	-4.88433	0.854142	3224.72	3365.26
3	37	3 - 37	1288	36500	0.280845	1.3e-05	0.000374	1.2e-05	1.4671	0.00013	1.88689	8.8e-05	2979.96	24.4613	9.59308	0.280824	2.6e-05	-1.39049	0.925719	3251.6	3342.08
3	38	3 - 38	1434	41300	0.280852	1.1e-05	0.000421	9.7e-06	1.46716	0.0001	1.88686	8e-05	2977.03	24.1284	1.92507	0.280828	2.2e-05	-1.30536	0.783296	3246.26	3335.52
3	39	3 - 39	1544	53000	0.28075	1.1e-05	0.000459	1.8e-05	1.46713	7.3e-05	1.88687	9.2e-05	2792.34	26.3243	1.15941	0.280725	2.2e-05	-9.30407	0.782955	3383.32	3577.68
3	41	3 - 41	1878	59720	0.280822	1.65e-05	0.0005609	5.2e-06	1.46716	0.0001	1.88682	8.6e-05	2954.1	22.1275	2.09527	0.28079	3.3e-05	-3.1903	1.17488	3297.31	3409.33
3	45	3 - 45	2250	75500	0.280819	1.25e-05	0.000686	3.8e-05	1.46717	0.00011	1.8869	8.6e-05	2763.64	22.4516	-3.62192	0.280783	2.5e-05	-7.94131	0.889661	3311.77	3487.85
3	46	3 - 46	2936	101600	0.280811	1.5e-05	0.000906	2.3e-05	1.46729	0.00016	1.88686	9.2e-05	2927.75	23.3823	-2.05104	0.28076	3e-05	-4.88312	1.06801	3341.04	3470.88
3	47	3 - 47	2179	75070	0.280743	1.65e-05	0.0006643	4.4e-06	1.46719	0.00012	1.88695	8.8e-05	2729.99	24.7604	0.632026	0.280708	3.3e-05	-11.3791	1.17426	3410.2	3628.85
3	51	3 - 51	1899	63500	0.280799	1.25e-05	0.000571	3.1e-05	1.46719	9.2e-05	1.88697	0.00011	2692.85	29.3508	-0.628585	0.28077	2.5e-05	-10.0693	0.889513	3328.45	3534.92
3	56	3 - 56	1911	67200	0.280732	1.6e-05	0.000559	2.9e-05	1.46717	8.3e-05	1.88693	9.3e-05	2824.56	24.0808	2.07891	0.280702	3.2e-05	-9.39031	1.13893	3415.56	3607.88
3	58	3 - 58	2214	67820	0.280842	1.45e-05	0.0006687	6.8e-06	1.4671	0.00015	1.88691	7.4e-05	2728.24	21.8123	0.90992	0.280807	2.9e-05	-7.90472	1.03192	3279.94	3457.47
3	59	3 - 59	2589	90940	0.280799	1.2e-05	0.0007956	9.9e-06	1.46715	9.7e-05	1.88679	6.5e-05	2781.43	23.5717	0.53036	0.280757	2.4e-05	-8.45147	0.854111	3347.52	3527.18
3	61	3 - 61	2142	68000	0.280851	1.35e-05	0.000647	1.1e-05	1.46705	0.00013	1.88683	6.8e-05	2681.15	22.0679	1.42468	0.280818	2.7e-05	-8.62753	0.960648	3266.24	3454.89
3	63	3 - 63	1107	34000	0.280799	1.35e-05	0.000322	1.6e-05	1.46727	0.00011	1.88671	7.6e-05	2729.12	25.6101	6.24992	0.280782	2.7e-05	-8.76983	0.960756	3307.56	3500.55
3	64	3 - 64	1539	53500	0.280761	1.45e-05	0.000458	1.8e-05	1.46709	0.00011	1.88686	8.6e-05	2971.14	25.9482	0.877337	0.280735	2.9e-05	-4.75757	1.03251	3368.81	3499.92
3	65	3 - 65	5777	192900	0.280971	1.65e-05	0.002001	4.6e-05	1.46714	0.00012	1.88697	7.4e-05	2999.59	20.4701	-1.86621	0.280856	3.3e-05	0.217535	1.17501	3218.48	3279.11
3	66	3 - 66	2480	71200	0.280862	1e-05	0.000756	7.4e-05	1.46708	0.00011	1.88689	9.6e-05	2731.74	22.6389	-0.0932974	0.280822	2e-05	-7.27526	0.711676	3260.75	3429.44
3	67	3 - 67	4270	131600	0.280917	1.6e-05	0.001392	3.4e-05	1.46697	0.00012	1.88681	0.00011	2962.27	19.5612	0.552991	0.280838	3.2e-05	-1.30081	1.1393	3240.43	3323.29
3	74	3 - 74	3212	102700	0.280767	1.1e-05	0.001016	3e-05	1.46709	9.6e-05	1.88679	8.5e-05	2716.84	21.4462	-0.750921	0.280714	2.2e-05	-11.4788	0.782816	3409.03	3623.13
3	75	3 - 75	3130	104700	0.280841	1.55e-05	0.000969	4.6e-05	1.46714	0.00012	1.8869	7e-05	2777.22	24.008	-0.916678	0.280789	3.1e-05	-7.38192	1.10322	3306.52	3471.42
3	78	3 - 78	915	27500	0.280776	1e-05	0.0002677	6.7e-06	1.46718	8.5e-05	1.8868	9.8e-05	2925.47	24.8683	0.000591156	0.280761	2e-05	-4.9058	0.712	3333.09	3470.14
3	80	3 - 80	2928	104400	0.280693	1.35e-05	0.000922	1.9e-05	1.46722	9.9e-05	1.88686	7.2e-05	2784.8	24.7677	-0.0416781	0.280644	2.7e-05	-12.3867	0.960882	3498.94	3722.09
3	81	3 - 81	2740	103000	0.280774	1.35e-05	0.00088	0.00015	1.46708	0.00014	1.88688	8.1e-05	2901.68	24.3029	1.39319	0.280725	2.7e-05	-6.74656	0.961146	3387.9	3540.95
3	86	3 - 86	1480.7	50210	0.280781	1.45e-05	0.00043829	4e-07	1.46719	0.00012	1.88679	0.0001	2978.49	30.8162	2.88344	0.280756	2.9e-05	-3.83428	1.03253	3340.9	3460.68
3	87	3 - 87	3917	135560	0.280825	1.15e-05	0.001279	1.6e-05	1.46717	8.6e-05	1.88685	8.5e-05	2801.5	21.8314	-0.532943	0.280756	2.3e-05	-7.9895	0.818561	3354.46	3520.78
3	88	3 - 88	1535	50700	0.280765	1.2e-05	0.0004549	6e-06	1.46721	0.0001	1.8869	8.4e-05	2737.83	29.3005	-0.393865	0.280741	2.4e-05	-10.0253	0.854023	3363.3	3569
3	96	3 - 96	1857	59900	0.280836	1.6e-05	0.000556	2.2e-05	1.46703	9.2e-05	1.88687	0.0001	3013.96	24.2142	1.6364	0.280804	3.2e-05	-1.29187	1.13944	3278.46	3364.92
3	97	3 - 97	3310	110500	0.280889	1.45e-05	0.001049	3.5e-05	1.46726	9.3e-05	1.88686	9.9e-05	2964.5	26.7172	0.779061	0.280829	2.9e-05	-1.55247	1.0325	3249.25	3337.45
3	99	3 - 99	1850	62800	0.280754	1.1e-05	0.00057	5.8e-05	1.46728	0.00011	1.8869	9.9e-05	2755.94	25.3978	-0.0391097	0.280724	2.2e-05	-10.2134	0.782888	3387.58	3592.79
3	100	3 - 100	1643	53900	0.280789	1.2e-05	0.0004885	9.1e-06	1.46718	0.00011	1.88677	6.9e-05	2953.35	25.7384	0.50139	0.280761	2.4e-05	-4.23637	0.854457	3334.64	3459.97
13	1	13b - 1	4363	151000	0.280866	1.9e-05	0.00146	3.2e-05	1.46712	9.6e-05	1.88678	0.00013	3049.96	29.0331	3.38527	0.28078	3.8e-05	-1.27311	1.3532	3314.97	3393.3
13	8	13b - 8	3800	135300	0.28087	1.25e-05	0.001241	4e-05	1.46723	8.1e-05	1.88684	8.1e-05	3018.25	28.0597	1.50646	0.280798	2.5e-05	-1.39563	0.890195	3290.85	3373.49
13	10	13b - 10	1666	58600	0.280826	1.3e-05	0.000499	2.1e-05	1.46711	0.00013	1.88686	9.6e-05	2983.62	20.9617	3.47821	0.280797	2.6e-05	-2.23656	0.925727	3286.89	3386.56
13	11	13b - 11	690	26750	0.280806	1.1e-05	0.000201	4.4e-06	1.46707	0.00011	1.88691	8.7e-05	3009.67	36.0024	0.753549	0.280794	2.2e-05	-1.72928	0.783356	3288.37	3382.87
13	13	13b - 13	3160	107000	0.280885	1.2e-05	0.001002	6.5e-05	1.46712	0.00013	1.88684	8.5e-05	3001.76	26.862	-2.30017	0.280827	2.4e-05	-0.746114	0.854554	3250.67	3328.2
13	15	13b - 15	2250	75100	0.280863	1.7e-05	0.000686	1.1e-05	1.46726	0.00012	1.88698	0.00011	2994.53	21.8901	0.821395	0.280824	3.4e-05	-1.04814	1.2106	3253.62	3337.14
13	21	13b - 21	1034.9	32130	0.280796	1.35e-05	0.0003034	4.1e-06	1.46724	9.6e-05	1.8868	9.8e-05	3041.57	21.4046	3.29332	0.280778	2.7e-05	-1.54899	0.961464	3309.94	3399.99
13	26	13b - 26	1574	48800	0.28081	1.45e-05	0.000473	1.1e-05	1.46722	0.00013	1.88688	9.5e-05	3032.43	21.9936	-0.27303	0.280782	2.9e-05	-1.6164	1.03266	3305.75	3395.86
13	30	13b - 30	408.2	14230	0.281367	1.2e-05	0.0001144	3.5e-06	1.46712	0.00011	1.88685	0.0001	1830.5	22.9603	2.41422	0.281363	2.4e-05	-9.01346	0.852222	2545.63	2788.91
13	39	13b - 39	5211	247700	0.280577	1.7e-05	0.001946	2.2e-05	1.46723	8.3e-05	1.88684	9.8e-05	3230.86	37.244	-1.84319	0.280456	3.4e-05	-8.54525	1.21128	3750.39	3894.78
13	40	13b - 40	1463	44800	0.280815	1.4e-05	0.000431	1.9e-05	1.46715	9.8e-05	1.88687	7.7e-05	2997.42	28.7566	-1.67201	0.28079	2.8e-05	-2.16763	0.99697	3295.68	3394.41
13	41	13b - 41	3110	94690	0.280671	1.65e-05	0.000967	1e-05	1.46707	0.00017	1.88678	7.7e-05	2562.56	31.9278	6.28604	0.280624	3.3e-05	-18.3109	1.1738	3532.14	3832.66
13	48	13b - 48	914	29640	0.280835	1.15e-05	0.0002671	4.8e-06	1.46728	7.8e-05	1.88678	8.1e-05	2979.23	22.8136	3.05935	0.28082	2.3e-05	-1.54593	0.818904	3255.92	3349.11
13	50	13b - 50	2084	72800	0.280516	1.2e-05	0.000629	7.7e-06	1.46721	8.2e-05	1.88689	6.6e-05	2709.77	24.7851	-0.343658	0.280483	2.4e-05	-19.856	0.853967	3705.21	4025.16
2	2	2 - 2	2392	73500	0.280816	1e-05	0.0007269	9.4e-06	1.46726	8.4e-05	1.88685	7.3e-05	2722.11	24.8188	0.0181477	0.280778	2e-05	-9.07888	0.71166	3319.19	3510.03
2	3	2 - 3	1545	50300	0.28072	1.1e-05	0.000467	2e-05	1.46723	0.00011	1.88681	8.3e-05	2756.8	22.0763	-0.525813	0.280695	2.2e-05	-11.21	0.782889	3423.35	3642.16
2	7	2 - 7	3330	106100	0.280767	1.85e-05	0.001052	3.6e-05	1.46718	0.00015	1.88689	7.9e-05	3156.62	22.9194	2.03496	0.280703	3.7e-05	-1.50175	1.31792	3412.18	3491.33
2	12	2 - 12	4765	163600	0.280885	1.55e-05	0.001604	3.8e-05	1.46712	0.00014	1.88691	9.4e-05	2732.61	21.3663	-7.64084	0.280801	3.1e-05	-8.01624	1.1031	3301.69	3466.46
2	13	2 - 13	3780	129000	0.280783	1.25e-05	0.00124	0.00015	1.46701	0.00013	1.88694	6.9e-05	2786.48	20.6914	-1.6423	0.280717	2.5e-05	-9.74974	0.889709	3407.32	3594.73
2	17	2 - 17	1876	67200	0.280707	1.3e-05	0.000566	1.6e-05	1.46718	0.00012	1.88681	6.9e-05	2789.83	27.9573	1.49259	0.280677	2.6e-05	-11.0961	0.925305	3449.01	3663.19
2	19	2 - 19	1417.6	48460	0.280642	1.1e-05	0.0004188	1.8e-06	1.46709	0.00013	1.88673	8.2e-05	2659.31	40.6227	-0.748732	0.280621	2.2e-05	-16.1522	0.78271	3521.2	3804.89
2	22	2 - 22	2095	71500	0.280917	1.25e-05	0.000636	2.1e-05	1.46715	0.00012	1.88682	9.6e-05	2773.83	26.4827	1.18265	0.280883	2.5e-05	-4.12458	0.889683	3178.11	3308.9
2	27	2 - 27	2128	62300	0.280825	1.85e-05	0.000639	2.5e-05	1.46702	0.00011	1.88689	9.7e-05	2723.87	24.8058	1.06207	0.280792	3.7e-05	-8.55517	1.31658	3299.9	3485.8
2	29	2 - 29	5750	168600	0.280537	1.25e-05	0.001958	8.3e-05	1.46712	0.00012	1.88682	7e-05	3439.95	20.4964	2.28866	0.280407	2.5e-05	-5.31629	0.891087	3805.76	3907.47
2	34	2 - 34	2040	70700	0.280808	1.35e-05	0.000634	6.5e-05	1.46706	9.7e-05	1.88685	7.8e-05	2934.57	29.8915	1.64037	0.280772	2.7e-05	-4.28809	0.961221	3321.91	3447.27
2	35	2 - 35	1963	61460	0.280828	1.15e-05	0.0005888	3.7e-06	1.46722	0.00013	1.88684	8.1e-05	2720.36	23.5575	1.21535	0.280797	2.3e-05	-8.43619	0.818405	3291.74	3477.14
2	36	2 - 36	3620	123100	0.280803	1.4e-05	0.001166	4.4e-05	1.46717	0.00012	1.88679	0.00011	2968.93	22.4009	-0.0747286	0.280737	2.8e-05	-4.7504	0.996903	3374.1	3497.77
2	41	2 - 41	1568	36500	0.280919	2e-05	0.000458	2.3e-05	1.46649	0.00025	1.88691	0.00014	2752.51	22.1001	0.769438	0.280895	4e-05	-4.2109	1.42342	3161.15	3295.85
2	45	2 - 45	644	18430	0.280862	1.2e-05	0.0001845	5.4e-06	1.46716	0.00015	1.88685	7.5e-05	2978.49	22.6997	0.492382	0.280851	2.4e-05	-0.433603	0.854507	3213.91	3293.91
2	47	2 - 47	5580	206200	0.280824	1.45e-05	0.001989	4.4e-05	1.4671	0.00014	1.88688	9.2e-05	3210.49	21.9797	-0.515175	0.280701	2.9e-05	-0.295752	1.0331	3418.5	3476.22
2	50	2 - 50	2300	81700	0.280686	1.5e-05	0.000698	3.9e-05	1.4671	0.00012	1.88685	9.6e-05	2700	30.9851	0.423254	0.28065	3e-05	-14.1588	1.06743	3488.25	3740.38
2	51	2 - 51	4270	145000	0.280489	1.75e-05	0.0014	5.4e-05	1.46714	0.00011	1.88684	9.6e-05	3649.22	19.9954	4.0948	0.28039	3.5e-05	-0.917323	1.24815	3814.98	3864.38
2	52	2 - 52	2804	89440	0.280756	1.3e-05	0.0008681	9.4e-06	1.4671	0.00017	1.88681	6.9e-05	2687.46	21.1606	5.42658	0.280711	2.6e-05	-12.2673	0.925082	3410.72	3638.03
2	56	2 - 56	2245	60130	0.280376	1.15e-05	0.0006731	7e-06	1.46714	0.00012	1.88685	0.0001	3663.67	20.5844	2.32881	0.280328	2.3e-05	-2.78038	0.820238	3892.55	3966.47
2	57	2 - 57	2567	67300	0.280464	1.35e-05	0.000774	1.1e-05	1.46712	0.00015	1.88686	6.4e-05	3403.06	20.1492	8.06513	0.280413	2.7e-05	-5.97753	0.962289	3787.15	3909.61
2	59	2 - 59	5570	196000	0.280902	1.6e-05	0.002	0.00015	1.4671	9.7e-05	1.88686	9e-05	2995.25	27.1434	2.20741	0.280787	3.2e-05	-2.33363	1.13939	3312.88	3400.78
2	60	2 - 60	4950	144200	0.280784	1.15e-05	0.001629	4.5e-05	1.46702	0.00012	1.88695	7.6e-05	2411.67	23.673	9.12682	0.280709	2.3e-05	-18.7947	0.817814	3440.5	3735.87
2	61	2 - 61	1870	59700	0.28051	8.5e-06	0.000581	8.4e-05	1.46723	0.00012	1.88687	7.7e-05	3131.2	21.8082	7.85642	0.280475	1.7e-05	-10.2289	0.605495	3708.56	3896.04
2	66	2 - 66	2641	73500	0.28081	1.25e-05	0.00081	3.1e-05	1.46707	0.00013	1.88681	9.2e-05	2724.74	21.4061	-5.13144	0.280768	2.5e-05	-9.38629	0.88958	3334.18	3527.2
2	72	2 - 72	2650	85500	0.280433	1.05e-05	0.000818	6.1e-05	1.46715	9.9e-05	1.88682	5.8e-05	3694.32	22.7755	-0.861315	0.280375	2.1e-05	-0.396955	0.748968	3832.09	3875.95
2	73	2 - 73	1890	60100	0.280557	1.15e-05	0.000571	8.5e-05	1.46713	0.00012	1.88677	9.7e-05	2904.77	29.1141	7.36996	0.280525	2.3e-05	-13.7874	0.81876	3646.14	3886.65
2	75	2 - 75	3590	126000	0.280835	1.75e-05	0.00133	0.00026	1.46709	0.00012	1.88685	6.9e-05	2986.53	24.7651	8.91279	0.280759	3.5e-05	-3.54488	1.24618	3345.46	3453.04
2	79	2 - 79	3110	98800	0.280939	2.3e-05	0.001002	7e-05	1.46672	0.00019	1.8868	9e-05	2808.13	22.1963	-0.162173	0.280885	4.6e-05	-3.25172	1.63715	3178.61	3293.83
2	83	2 - 83	5000	170600	0.280928	1.65e-05	0.001696	5e-05	1.46715	0.00011	1.88682	9.8e-05	3012.53	26.2958	1.67079	0.28083	3.3e-05	-0.397739	1.17504	3251.24	3319.87
2	88	2 - 88	1976	64100	0.280553	1.1e-05	0.000594	2.3e-05	1.46723	0.00012	1.88684	6.9e-05	3250.94	34.8047	-0.140099	0.280516	2.2e-05	-5.93747	0.783804	3653.5	3784.32
2	89	2 - 89	2780	104500	0.280675	1.75e-05	0.000879	5.8e-05	1.46699	0.00015	1.88674	8.7e-05	2749.93	25.4451	-4.13847	0.280629	3.5e-05	-13.7428	1.24549	3518.92	3760.17
2	90	2 - 90	2407	73640	0.280819	1.2e-05	0.0007332	3.4e-06	1.46721	0.00011	1.88684	7.8e-05	2729.99	25.1819	1.31512	0.280781	2.4e-05	-8.80297	0.854007	3315.75	3502.88
2	91	2 - 91	4507	172800	0.280931	1.9e-05	0.001528	2.3e-05	1.46718	7.8e-05	1.88676	8.1e-05	2795.68	26.6975	1.86429	0.280849	3.8e-05	-4.82355	1.35239	3232.96	3360.92
2	95	2 - 95	1340	40800	0.280769	9.5e-06	0.000414	4.6e-05	1.46712	0.00012	1.88684	8.8e-05	2939.85	30.5549	1.42511	0.280746	1.9e-05	-5.1124	0.676423	3354.58	3491.92
2	99	2 - 99	3120	111200	0.280778	1.65e-05	0.00099	4.6e-05	1.46704	0.00011	1.88688	9.7e-05	3029.6	28.8689	47.6392	0.28072	3.3e-05	-3.89303	1.17509	3392.13	3505.05
2	100	2 - 100	2383	81900	0.280809	1.8e-05	0.000731	1.9e-05	1.46707	0.0001	1.88685	9.1e-05	2990.9	31.7138	-0.383902	0.280767	3.6e-05	-3.14679	1.2818	3328.79	3437.09
7	8	7 - 8	2870	91400	0.280828	1.2e-05	0.000921	6.7e-05	1.46715	0.00011	1.88691	9.6e-05	3006.08	23.5762	-2.16651	0.280775	2.4e-05	-2.5102	0.854563	3319.73	3418.23
7	20	7 - 20	3670	117600	0.280915	1.5e-05	0.00114	0.00012	1.46695	0.00013	1.88684	0.0001	2977.76	29.7709	5.75368	0.28085	3e-05	-0.508684	1.06813	3222.06	3297
7	21	7 - 21	1895	60300	0.280833	1.25e-05	0.0005676	8.6e-06	1.46717	0.0001	1.88687	6.8e-05	2854.48	21.9373	-6.42554	0.280802	2.5e-05	-5.12019	0.889851	3283.38	3423.11
7	24	7 - 24	4640	158400	0.280825	1.5e-05	0.00155	5.4e-05	1.46723	0.00012	1.88681	0.00011	3199.26	22.6515	1.07093	0.28073	3e-05	0.451625	1.06869	3378.11	3430.47
7	32	7 - 32	2941	90400	0.280828	1.65e-05	0.000913	2.5e-05	1.46723	8.9e-05	1.88675	8.8e-05	2990.17	24.0353	1.54915	0.280776	3.3e-05	-2.85913	1.17498	3319.05	3422.4
7	34	7 - 34	3399	108200	0.280837	1.4e-05	0.001075	2.5e-05	1.46712	0.00014	1.88685	0.00011	2996.7	21.5369	-1.03852	0.280775	2.8e-05	-2.72064	0.996968	3320.86	3420.92
7	38	7 - 38	3640	112000	0.280849	1.5e-05	0.001158	5.6e-05	1.46715	0.00011	1.88678	9.3e-05	2982.89	21.2561	-2.93399	0.280783	3e-05	-2.77841	1.06815	3311.91	3412.53
7	41	7 - 41	3266	101200	0.280429	1.2e-05	0.0010249	5.5e-06	1.46704	0.00012	1.88675	8.7e-05	3677.08	20.0862	-1.17672	0.280356	2.4e-05	-1.46705	0.855928	3857.62	3913.77
7	42	7 - 42	2583	84500	0.280762	1.3e-05	0.000788	3e-05	1.46717	9.2e-05	1.88685	0.00013	3203.01	31.3499	0.228436	0.280713	2.6e-05	-0.0348638	0.926208	3395.83	3457.35
7	47	7 - 47	3580	101100	0.280881	1.65e-05	0.001099	7.2e-05	1.46696	0.00016	1.88679	0.0001	3092.52	27.5747	-0.884153	0.280816	3.3e-05	0.988278	1.17526	3264.13	3317.06
7	49	7 - 49	4872	159340	0.280919	1.75e-05	0.001631	1.9e-05	1.46709	0.00012	1.88689	0.00011	2999.59	20.4701	-9.59216	0.280825	3.5e-05	-0.875146	1.24622	3257.93	3332.77
7	50	7 - 50	1562	47900	0.280817	1.15e-05	0.000462	1.4e-05	1.46721	0.00011	1.8869	7.6e-05	2978.49	24.8261	1.24531	0.280791	2.3e-05	-2.60079	0.818903	3295.63	3400.25
7	51	7 - 51	4480	140300	0.280901	2.1e-05	0.00144	0.0001	1.46716	0.00012	1.88693	8.4e-05	2968.93	31.635	-2.72888	0.280819	4.2e-05	-1.81725	1.49535	3266.06	3354.05
7	52	7 - 52	2487	81100	0.280859	1.8e-05	0.000762	1.1e-05	1.46722	0.00014	1.88692	8.6e-05	2986.53	26.1713	0.0663019	0.280815	3.6e-05	-1.53068	1.28179	3265.22	3354.31
7	54	7 - 54	1980	60700	0.280839	1.15e-05	0.000598	4.9e-05	1.46713	9.9e-05	1.88679	7.1e-05	2992.35	26.8208	0.0302223	0.280805	2.3e-05	-1.77298	0.81893	3278	3370.93
7	57	7 - 57	3176	98500	0.280845	1.8e-05	0.000983	3.1e-05	1.4671	0.00012	1.88677	0.00011	2981.42	21.9731	-0.322672	0.280789	3.6e-05	-2.5975	1.28177	3302.38	3402.47
7	63	7 - 63	3330	103500	0.2808	1.55e-05	0.001054	7.5e-05	1.46709	0.00011	1.88682	8.3e-05	3057.6	24.5742	0.0664467	0.280738	3.1e-05	-2.60116	1.10394	3368.4	3464.57
7	69	7 - 69	2826	92600	0.280857	1.1e-05	0.000875	1.9e-05	1.46715	0.00017	1.88677	0.0001	3016.82	23.504	-3.63926	0.280806	2.2e-05	-1.13587	0.783369	3277.32	3359.59
7	72	7 - 72	5820	183300	0.280906	1.45e-05	0.00198	0.0001	1.46721	0.00011	1.88681	0.00011	2994.53	22.6022	-1.74348	0.280792	2.9e-05	-2.16635	1.03257	3305.67	3391.99
7	74	7 - 74	3450	98000	0.280861	1.7e-05	0.001109	4.6e-05	1.46709	0.00015	1.88682	8.5e-05	2987.99	21.9363	-0.657601	0.280797	3.4e-05	-2.13466	1.21058	3291.7	3385.12
7	77	7 - 77	2089	68200	0.280837	1.25e-05	0.000628	2.3e-05	1.46715	9.8e-05	1.88686	8.3e-05	2983.62	26.548	-0.153803	0.280801	2.5e-05	-2.10802	0.890122	3283.14	3380.25
7	79	7 - 79	5080	159100	0.280854	1.95e-05	0.00167	0.0001	1.46706	0.0001	1.88688	8.4e-05	2676.63	23.8479	8.31328	0.280768	3.9e-05	-10.4899	1.38759	3349.41	3542.43
7	84	7 - 84	4585	126500	0.280876	1.7e-05	0.001462	3.6e-05	1.46709	0.00011	1.88681	9.4e-05	2951.11	22.8685	-0.0167963	0.280793	3.4e-05	-3.15424	1.21047	3301.65	3405.13
7	90	7 - 90	2140	60700	0.280454	1.95e-05	0.000646	9.6e-05	1.46678	0.00016	1.88684	0.00012	3730.31	25.2299	2.96611	0.280407	3.9e-05	1.63657	1.39106	3787.96	3806.67
7	92	7 - 92	4290	137100	0.28092	1.35e-05	0.001407	5.3e-05	1.46712	0.00011	1.8868	7.4e-05	2924.71	21.5583	2.89192	0.280841	2.7e-05	-2.07349	0.961199	3237.65	3330.66
7	93	7 - 93	4848	149600	0.280871	2.35e-05	0.001598	3.8e-05	1.46694	0.00013	1.88685	9.8e-05	3010.38	21.4646	-8.69718	0.280779	4.7e-05	-2.27381	1.67354	3320.12	3410.15
5	2	5 - 2	5070	150600	0.28085	1.55e-05	0.001676	8.2e-05	1.46718	0.00011	1.88676	9.8e-05	3000.31	23.266	-2.12243	0.280753	3.1e-05	-3.40807	1.1038	3355.35	3457.53
5	7	5 - 7	2600	87300	0.280806	1.25e-05	0.000807	6.8e-05	1.46708	9.1e-05	1.88673	8.4e-05	3075.51	25.762	1.35408	0.280758	2.5e-05	-1.45741	0.890316	3339.22	3423.13
5	9	5 - 9	1905	59200	0.280845	1.15e-05	0.00057	1.8e-05	1.46699	0.00011	1.88678	8.1e-05	3048.56	22.2804	1.1038	0.280812	2.3e-05	-0.196271	0.819038	3267.77	3339.35
5	12	5 - 12	2239	70100	0.280863	1.4e-05	0.000678	2.8e-05	1.46704	8e-05	1.88681	7.9e-05	3056.22	22.9076	-0.123289	0.280823	2.8e-05	0.396795	0.997108	3252.95	3316.48
5	15	5 - 15	1790	52400	0.28084	1.55e-05	0.000535	6.4e-05	1.467	0.00018	1.88678	8.1e-05	3054.13	25.9409	1.25772	0.280809	3.1e-05	-0.171717	1.10394	3271.45	3342.68
5	16	5 - 16	2039	62070	0.280832	1.2e-05	0.00061	1.1e-05	1.46708	0.00011	1.88682	8.3e-05	3049.96	24.6315	-1.53495	0.280796	2.4e-05	-0.710257	0.854652	3288.24	3365.7
5	19	5 - 19	1970	67200	0.280815	1.25e-05	0.000595	2.1e-05	1.4671	8.6e-05	1.88691	6.6e-05	3012.53	25.2609	-0.199642	0.280781	2.5e-05	-2.15321	0.890183	3309.4	3405.98
5	20	5 - 20	2105	70200	0.280836	1.75e-05	0.000647	2.3e-05	1.46705	0.00013	1.88675	9.7e-05	3028.9	22.7388	4.33654	0.280798	3.5e-05	-1.13336	1.2463	3286.05	3369.3
5	23	5 - 23	1677	54000	0.280795	1.05e-05	0.000499	1.6e-05	1.46713	0.0001	1.88691	7e-05	3063.83	22.1913	0.885953	0.280766	2.1e-05	-1.47313	0.747845	3327.64	3414.39
5	25	5 - 25	3451	105200	0.280886	1.4e-05	0.001082	1.2e-05	1.46714	0.00012	1.88682	0.00011	3007.51	26.6851	1.52027	0.280824	2.8e-05	-0.74309	0.996993	3256.02	3332.74
5	29	5 - 29	4090	134200	0.281019	1.75e-05	0.001338	4.8e-05	1.46715	0.00013	1.88676	0.0001	2910.94	27.9416	-0.456445	0.280944	3.5e-05	1.27689	1.24596	3098.43	3154.7
5	34	5 - 34	2799	96100	0.280795	1.8e-05	0.000873	2.5e-05	1.46725	0.00013	1.88692	9.9e-05	2963.76	30.6357	0.836998	0.280745	3.6e-05	-4.55961	1.28172	3359.45	3484.24
5	35	5 - 35	1694.9	51110	0.280827	1.05e-05	0.0005021	2.4e-06	1.46715	0.00012	1.88684	9.8e-05	3023.23	23.4612	0.769762	0.280798	2.1e-05	-1.28565	0.747773	3285.83	3372.15
5	36	5 - 36	2407	79700	0.280748	1.85e-05	0.000737	2.1e-05	1.46712	0.00011	1.88688	0.00011	3071.4	27.4486	0.606717	0.280705	3.7e-05	-3.47074	1.31765	3409.91	3518.33
5	51	5 - 51	4010	115400	0.280878	1.4e-05	0.00128	5.9e-05	1.46711	0.00013	1.88679	0.0001	2920.9	22.3186	1.44798	0.280806	2.8e-05	-3.4014	0.99679	3283.43	3392.72
5	52	5 - 52	1620	53500	0.280824	1.2e-05	0.000509	4.4e-05	1.46706	0.00012	1.88679	6.4e-05	3016.82	25.5711	2.60827	0.280795	2.4e-05	-1.55582	0.854585	3290.35	3380.18
5	54	5 - 54	5073	174900	0.280929	1.75e-05	0.001727	4.7e-05	1.46702	0.00012	1.88675	0.00011	2995.25	21.5446	1.48448	0.28083	3.5e-05	-0.813206	1.24621	3252.52	3326.2
5	61	5 - 61	1812	50420	0.280849	1.7e-05	0.000537	2.2e-05	1.46702	0.00012	1.88675	9.1e-05	3036.66	21.3273	-0.106942	0.280818	3.4e-05	-0.262071	1.21072	3259.76	3332.87
5	69	5 - 69	1848	58500	0.280847	1.35e-05	0.000553	1.8e-05	1.46712	0.00011	1.88674	8.9e-05	3040.17	22.6695	-1.74384	0.280815	2.7e-05	-0.28484	0.961461	3263.72	3336.85
5	74	5 - 74	2133	57600	0.281016	1.25e-05	0.0006396	7.3e-06	1.4669	0.00016	1.88677	8.2e-05	2775.53	22.3827	-3.86226	0.280982	2.5e-05	-0.569216	0.889686	3047.29	3135.32
5	75	5 - 75	6930	229000	0.280951	1.95e-05	0.00245	0.00015	1.46708	0.00012	1.8867	9.6e-05	2986.53	21.5911	0.242984	0.280811	3.9e-05	-1.70137	1.3886	3284.77	3362.68
5	76	5 - 76	1671	50630	0.28085	1.7e-05	0.0004953	7.7e-06	1.4672	0.00012	1.88674	8.2e-05	3046.47	22.2926	1.23474	0.280821	3.4e-05	0.0887835	1.21075	3255.01	3323.65
5	80	5 - 80	5490	173400	0.280909	1.7e-05	0.001883	7.6e-05	1.46718	0.00013	1.88684	0.00013	2937.59	21.1244	0.985573	0.280803	3.4e-05	-3.12932	1.21044	3293.15	3392.93
5	92	5 - 92	1953	60390	0.280813	1.45e-05	0.000585	1.3e-05	1.46707	9.5e-05	1.88685	0.0001	3057.6	21.8917	-0.457904	0.280779	2.9e-05	-1.15706	1.03272	3311.19	3393.83
5	100	5 - 100	3200	111400	0.280799	1.4e-05	0.001024	8.6e-05	1.46718	0.00012	1.88688	8.1e-05	2930.79	27.3853	-2.51193	0.280741	2.8e-05	-5.47695	0.996813	3367.14	3502.41
8	1	8 - 1	1580	48900	0.280846	1.2e-05	0.000468	4.9e-05	1.46706	0.00011	1.8868	8.4e-05	2581.08	23.1038	-0.817551	0.280823	2.4e-05	-10.7893	0.853709	3258.02	3480.19
8	3	8 - 3	942	32550	0.280625	1.55e-05	0.0002733	1.4e-06	1.46714	0.00011	1.88678	7.1e-05	2971.88	26.6516	2.30759	0.280609	3.1e-05	-9.20737	1.10372	3530.46	3717.81
8	9	8 - 9	1625.4	57270	0.280968	1.3e-05	0.000487	2.4e-06	1.46711	0.00013	1.88683	7.9e-05	2621.2	22.4035	0.725441	0.280944	2.6e-05	-5.5574	0.924938	3098.86	3255.7
8	10	8 - 10	1192	40400	0.280809	1.35e-05	0.000349	1.2e-05	1.46711	9.9e-05	1.88678	8.2e-05	3050.66	26.3058	3.05977	0.280789	2.7e-05	-0.968392	0.961485	3296.72	3378.92
8	11	8 - 11	1676	58700	0.280287	1e-05	0.000505	2.3e-05	1.46707	0.00011	1.88679	9.4e-05	3861.66	20.4162	0.879962	0.280249	2e-05	-0.850051	0.71359	3991.74	4034.55
8	13	8 - 13	1570	50690	0.280887	1.25e-05	0.0004653	7.7e-06	1.46717	9.5e-05	1.88691	8.2e-05	2799.01	23.8586	-2.34203	0.280862	2.5e-05	-4.28575	0.889735	3203.86	3337.22
8	15	8 - 15	2200	74700	0.280454	1.5e-05	0.000669	1.4e-05	1.46708	0.00014	1.88676	8.9e-05	3585.6	21.4423	-6.77113	0.280408	3e-05	-1.8195	1.06968	3790.17	3856.27
8	16	8 - 16	2128.6	74810	0.280881	1.55e-05	0.00064794	6.4e-07	1.4672	0.00013	1.88675	8.5e-05	2559.61	23.2368	0.431214	0.280849	3.1e-05	-10.3527	1.10265	3226.68	3441.52
8	24	8 - 24	2748	93400	0.280738	1.35e-05	0.000833	2.9e-05	1.4672	8.5e-05	1.88678	0.00011	3204.26	27.1413	1.90381	0.280687	2.7e-05	-0.959704	0.961834	3431.49	3503.62
8	33	8 - 33	5380	191300	0.280968	1.85e-05	0.001875	4.4e-05	1.46715	0.0001	1.88676	0.00012	2688.36	28.9667	4.39363	0.280871	3.7e-05	-6.54785	1.31647	3211.92	3358.7
8	34	8 - 34	640.1	22135	0.280544	1.3e-05	0.0001838	1.6e-06	1.46714	0.00012	1.88691	8.3e-05	2985.08	27.5885	2.25818	0.280533	2.6e-05	-11.6	0.925731	3627.64	3844.9
8	37	8 - 37	4364	156900	0.280767	1.55e-05	0.001456	1.6e-05	1.46715	9.7e-05	1.88685	0.00011	3214.22	22.8593	1.60508	0.280677	3.1e-05	-1.06884	1.10435	3447.93	3517.07
8	38	8 - 38	2660	89400	0.28089	1.35e-05	0.000827	5.6e-05	1.46707	0.00011	1.8869	8.7e-05	2551.72	22.8074	-1.03083	0.28085	2.7e-05	-10.5242	0.960357	3229.49	3443.58
8	41	8 - 41	832.7	27880	0.280962	1.45e-05	0.0002409	2.6e-06	1.46711	0.00012	1.88683	9.9e-05	2637.12	26.365	1.50453	0.28095	2.9e-05	-4.96136	1.0317	3087.5	3239.26
8	42	8 - 42	1141	38900	0.280731	1.6e-05	0.000341	3e-05	1.46695	9.1e-05	1.88679	8.5e-05	2708	22.3511	0.231693	0.280713	3.2e-05	-11.7152	1.13862	3398.1	3627.58
8	46	8 - 46	1708	53530	0.280851	1e-05	0.000508	1.1e-05	1.4672	0.0001	1.88674	8.8e-05	3062.45	31.1778	3.20694	0.280821	2e-05	0.47008	0.712231	3254.74	3317.96
8	50	8 - 50	584	19030	0.280789	1.4e-05	0.0001679	3.3e-06	1.46714	9e-05	1.88686	9.2e-05	2952.6	30.7658	1.07218	0.280779	2.8e-05	-3.60685	0.996864	3307.8	3428.53
8	54	8 - 54	1441	48400	0.280825	1.4e-05	0.000426	1.6e-05	1.46717	0.00012	1.88683	0.00012	3036.66	27.1051	1.60886	0.2808	2.8e-05	-0.886129	0.997062	3282.13	3363.49
8	56	8 - 56	825	25900	0.280781	1.15e-05	0.0002382	8.7e-06	1.4672	9.3e-05	1.88671	7.9e-05	3026.06	24.1275	1.73403	0.280767	2.3e-05	-2.31139	0.818995	3324.1	3424.74
8	65	8 - 65	1089.2	34970	0.28079	1.9e-05	0.0003146	3.7e-06	1.46702	0.00016	1.88671	9e-05	3040.87	25.715	2.38632	0.280772	3.8e-05	-1.80237	1.35317	3318.72	3411.84
8	67	8 - 67	852	28900	0.280792	1.5e-05	0.000251	2e-05	1.46714	0.00011	1.8869	8.1e-05	3023.23	27.9124	3.64082	0.280777	3e-05	-2.01275	1.06825	3310.8	3407.8
8	69	8 - 69	7034	229500	0.281104	1.45e-05	0.002592	4.5e-05	1.46709	0.00014	1.88685	6.3e-05	2808.13	21.7956	-0.429162	0.280964	2.9e-05	-0.425289	1.03212	3084.02	3154.76
8	70	8 - 70	1206	39800	0.280817	1.3e-05	0.000353	1.5e-05	1.4672	0.0001	1.88684	7.6e-05	3051.35	23.2751	3.10858	0.280796	2.6e-05	-0.675562	0.925876	3286.57	3365.13
8	76	8 - 76	2927	99300	0.280841	1.4e-05	0.00092	1.7e-05	1.46711	9.4e-05	1.8868	8.1e-05	2552.71	23.758	1.03096	0.280796	2.8e-05	-12.406	0.995928	3302.37	3536.56
8	84	8 - 84	1639	54180	0.280808	1.55e-05	0.0004875	7.9e-06	1.46719	8.1e-05	1.88681	0.0001	2998.87	25.7181	2.25715	0.28078	3.1e-05	-2.49902	1.10379	3309.59	3411.82
8	85	8 - 85	875.9	28220	0.280781	1.4e-05	0.000254	2.9e-06	1.46709	9.8e-05	1.88677	0.00011	3045.07	26.3543	1.42851	0.280766	2.8e-05	-1.89822	0.997082	3325.42	3419.95
8	86	8 - 86	689	22780	0.280797	1.4e-05	0.0001981	7.6e-06	1.46723	8.9e-05	1.88676	5.8e-05	3010.38	30.445	2.68535	0.280786	2.8e-05	-2.02695	0.997	3299.88	3398.05
8	88	8 - 88	1398	48220	0.280934	1.2e-05	0.0004146	7.5e-06	1.46722	9.8e-05	1.88682	7.9e-05	2779.75	29.2695	2.65442	0.280912	2.4e-05	-2.96351	0.854107	3137.94	3256.62
8	95	8 - 95	1245	41140	0.280844	1.6e-05	0.0003653	8.7e-06	1.46711	0.00011	1.88665	0.00011	3028.19	31.2573	2.0313	0.280823	3.2e-05	-0.281439	1.13948	3252.19	3326.92
8	99	8 - 99	2600	90400	0.280879	1e-05	0.000805	3.9e-05	1.46705	0.00011	1.88678	8.2e-05	2569.41	22.703	-2.67909	0.280839	2e-05	-10.4737	0.711405	3242.28	3455.33
8	100	8 - 100	1670	55800	0.280802	1.7e-05	0.000502	7.1e-05	1.46711	0.0001	1.88676	9.1e-05	3051.35	27.9745	3.36249	0.280773	3.4e-05	-1.52077	1.21076	3318.69	3406.57
9	1	9 - 1	1036	34550	0.280772	1.4e-05	0.0003017	5.8e-06	1.46715	7.6e-05	1.88683	9.4e-05	3001.04	23.6102	1.13136	0.280755	2.8e-05	-3.34918	0.996978	3341.18	3455.23
9	8	9 - 8	2343	80700	0.280826	1.6e-05	0.000718	1.4e-05	1.46716	9.4e-05	1.88677	9.7e-05	3003.2	29.8378	2.16657	0.280785	3.2e-05	-2.23068	1.13941	3305.22	3402.19
9	9	9 - 9	261	9280	0.280806	7.5e-06	7.4e-05	4.1e-06	1.467	0.0001	1.8868	3.9e-05	2913.16	19.6438	6.22727	0.280802	1.5e-05	-3.74013	0.533985	3277.91	3403.05
9	10	9 - 10	3326	108900	0.28041	1.1e-05	0.001056	2.9e-05	1.46703	0.0001	1.88682	8.9e-05	3426.16	20.304	8.47682	0.28034	2.2e-05	-8.02854	0.784131	3885.77	4027.71
9	15	9 - 15	1566	49510	0.280811	1.45e-05	0.0004595	5.8e-06	1.46721	0.0001	1.88679	9.7e-05	3010.38	35.2337	2.1287	0.280784	2.9e-05	-2.06656	1.03261	3303.31	3399.99
9	17	9 - 17	1154	39400	0.280404	1.45e-05	0.000335	1.3e-05	1.46715	0.00012	1.88681	9.1e-05	3640.57	23.5749	2.36087	0.28038	2.9e-05	-1.47583	1.03416	3823.25	3884.42
9	18	9 - 18	3820	116100	0.280807	1.8e-05	0.00122	4.9e-05	1.46717	9.7e-05	1.88681	8.6e-05	3200.51	27.4776	1.82591	0.280732	3.6e-05	0.562614	1.28243	3373.45	3426.06
9	19	9 - 19	3989	139000	0.280876	1.25e-05	0.001304	1.5e-05	1.46716	0.00013	1.88683	8.7e-05	2989.45	28.9446	1.59346	0.280801	2.5e-05	-1.96588	0.890135	3288.16	3378.03
9	21	9 - 21	3720	140600	0.280853	1.95e-05	0.001224	5e-05	1.46712	0.00013	1.88673	0.00011	3181.6	26.4386	-2.11471	0.280778	3.9e-05	1.76018	1.38924	3312.19	3351.93
9	24	9 - 24	1781.8	55230	0.280747	1.3e-05	0.00053	2.2e-06	1.46719	0.00011	1.88679	6.8e-05	2993.08	22.6109	-0.581024	0.280717	2.6e-05	-4.89273	0.925748	3393.35	3524.31
9	26	9 - 26	1797	54100	0.280773	1.65e-05	0.000541	1.6e-05	1.46709	0.0001	1.8868	7.2e-05	3220.41	31.4324	2.30955	0.280739	3.3e-05	1.30537	1.17562	3360.12	3405.92
9	27	9 - 27	3510	125500	0.280792	1.55e-05	0.001137	7.6e-05	1.46714	9.9e-05	1.88678	7.5e-05	3192.34	28.7662	0.43699	0.280722	3.1e-05	0.0232121	1.1043	3386.27	3445.81
9	29	9 - 29	4527	160400	0.280887	1.5e-05	0.001531	2.2e-05	1.46711	9.4e-05	1.88669	9.2e-05	3038.76	21.9976	0.12143	0.280798	3e-05	-0.926048	1.06829	3292.72	3367.16
9	30	9 - 30	5130	173100	0.280807	1.7e-05	0.001741	9.2e-05	1.46713	0.0001	1.88689	0.00011	3241.24	27.6769	3.18187	0.280698	3.4e-05	0.336412	1.21131	3419.39	3470.37
9	32	9 - 32	5820	180700	0.280847	1.3e-05	0.002013	4.9e-05	1.467	0.00016	1.88684	0.0001	3152.09	21.6925	-3.25578	0.280725	2.6e-05	-0.831073	0.926096	3389.24	3454.82
9	35	9 - 35	4920	163200	0.280829	1.7e-05	0.00167	0.00012	1.46714	9.8e-05	1.88688	7.6e-05	3212.36	27.6629	1.54806	0.280726	3.4e-05	0.626392	1.21122	3383.27	3432.61
9	36	9 - 36	6150	185000	0.280879	1.9e-05	0.00215	0.00014	1.46693	0.00012	1.88673	6.5e-05	3129.88	23.4096	0.256729	0.28075	3.8e-05	-0.479631	1.35345	3357.61	3419.51
9	38	9 - 38	1868	60300	0.280953	1.4e-05	0.00056	3.1e-05	1.46715	0.00012	1.88687	0.00011	2799.01	23.8586	-5.32062	0.280923	2.8e-05	-2.11766	0.996503	3124.43	3230.66
9	39	9 - 39	1720	60600	0.280326	1.1e-05	0.0005143	6.8e-06	1.46721	0.00011	1.8868	9.7e-05	3807.7	24.7973	1.94277	0.280288	2.2e-05	-0.760761	0.784847	3942	3986.16
9	41	9 - 41	1809	57600	0.280861	1.7e-05	0.00054	1.1e-05	1.46694	9.3e-05	1.88678	9.1e-05	2998.87	25.3696	1.5217	0.28083	3.4e-05	-0.719535	1.21061	3244.2	3324.54
9	44	9 - 44	1573	52200	0.28083	1.75e-05	0.000467	1.7e-05	1.46717	9e-05	1.88684	7.8e-05	3016.11	38.8742	3.04638	0.280803	3.5e-05	-1.27215	1.24627	3278.97	3365.69
9	45	9 - 45	4235	133600	0.280815	1.75e-05	0.001376	2.4e-05	1.46713	0.00011	1.88682	0.00012	3234.53	25.3886	3.58219	0.280729	3.5e-05	1.27989	1.24691	3376.33	3418.71
9	46	9 - 46	3221	108400	0.280764	1.2e-05	0.001012	3.3e-05	1.46719	0.00011	1.88684	8.1e-05	3212.36	21.6681	-3.29529	0.280701	2.4e-05	-0.240316	0.85498	3412.67	3475.03
9	47	9 - 47	2010	64190	0.28074	1.4e-05	0.000604	1.2e-05	1.46718	0.00016	1.88691	7.8e-05	3194.23	32.96	1.24913	0.280703	2.8e-05	-0.61914	0.997434	3408.93	3478.79
9	50	9 - 50	6250	204300	0.280953	1.8e-05	0.00224	0.00013	1.46711	0.00015	1.88682	7.4e-05	3006.08	21.4873	-7.12918	0.280824	3.6e-05	-0.770581	1.28184	3263.71	3332.92
9	52	9 - 52	818	27580	0.280308	1.15e-05	0.0002371	6e-06	1.4672	0.00012	1.88684	9.6e-05	3605.42	23.1477	5.3563	0.280291	2.3e-05	-5.48868	0.820124	3937.91	4050.16
9	54	9 - 54	2610	77300	0.280872	1.55e-05	0.000799	3.5e-05	1.46711	0.00014	1.8868	0.0001	3003.92	21.8478	-2.57279	0.280826	3.1e-05	-0.742501	1.1038	3251.06	3329.78
9	55	9 - 55	3290	109100	0.280778	1.5e-05	0.001047	9.4e-05	1.46714	0.00014	1.88682	0.00011	3097.24	30.4397	3.1411	0.280716	3e-05	-2.46157	1.06843	3397.09	3489.97
9	57	9 - 57	1436	46030	0.280783	1.75e-05	0.0004256	6.1e-06	1.46721	0.0001	1.8867	0.0001	3203.64	29.2478	2.81359	0.280757	3.5e-05	1.52343	1.24682	3337.21	3381.54
9	62	9 - 62	494.5	17650	0.280748	1.15e-05	0.0001414	1.9e-06	1.46716	0.00013	1.88681	8.6e-05	3213.6	22.8633	1.25478	0.280739	2.3e-05	1.13602	0.819359	3358.98	3408.66
9	64	9 - 64	1095	34640	0.280311	1.4e-05	0.0003185	8.9e-06	1.46717	9.4e-05	1.88682	8.6e-05	3808.51	22.8376	1.31988	0.280288	2.8e-05	-0.761981	0.998898	3942.06	3986.88
9	66	9 - 66	4530	151800	0.280849	1.45e-05	0.001514	9.3e-05	1.46709	0.00011	1.88682	0.00012	3205.51	22.3106	-1.19493	0.280756	2.9e-05	1.52721	1.03308	3342.57	3382.89
9	67	9 - 67	2420	84100	0.280824	1.15e-05	0.000777	6.5e-05	1.46725	0.00014	1.88681	7.4e-05	3024.65	21.0456	-0.171662	0.280779	2.3e-05	-1.9281	0.818992	3312.84	3404.8
9	69	9 - 69	3880	138200	0.280801	1.9e-05	0.001275	7.7e-05	1.46715	0.0001	1.88681	9.7e-05	3203.64	30.4453	0.517729	0.280722	3.8e-05	0.299615	1.35369	3386.28	3441.49
9	70	9 - 70	3440	123200	0.280814	1.25e-05	0.001166	9.1e-05	1.46716	0.00013	1.88671	8.9e-05	3233.92	28.6295	1.16996	0.280741	2.5e-05	1.69597	0.89065	3359.4	3397.83
9	71	9 - 71	970	30210	0.280432	1.5e-05	0.0002809	6.5e-06	1.46717	0.00012	1.8868	8.4e-05	3505.4	21.4101	0.577207	0.280413	3e-05	-3.54584	1.06947	3781.8	3874.75
9	72	9 - 72	2606	85300	0.2808	1.8e-05	0.000803	3.1e-05	1.46722	0.00012	1.88674	9.1e-05	3224.72	29.3162	2.90711	0.28075	3.6e-05	1.78882	1.28251	3346.83	3385.76
9	77	9 - 77	2175	78000	0.280817	1.3e-05	0.000651	3.5e-05	1.46712	9.8e-05	1.88678	0.00011	3188.56	29.4118	0.615373	0.280777	2.6e-05	1.88896	0.926176	3311.47	3351.3
9	78	9 - 78	4959	178130	0.280764	1.75e-05	0.001705	2e-05	1.46714	0.00013	1.88682	0.00011	3238.2	26.2401	0.973246	0.280658	3.5e-05	-1.18414	1.24692	3474.4	3542.24
9	80	9 - 80	2144	68800	0.280852	1.8e-05	0.000649	1.9e-05	1.46696	0.0001	1.88676	8.8e-05	2986.53	27.5746	0.583169	0.280815	3.6e-05	-1.5492	1.28179	3265.09	3355.22
9	87	9 - 87	3130	95700	0.280777	1.5e-05	0.000978	4.1e-05	1.46715	9.9e-05	1.88673	0.0001	3205.51	29.2275	1.92968	0.280717	3e-05	0.139928	1.06871	3392.42	3450.84
9	88	9 - 88	2574	84890	0.280368	1.3e-05	0.000779	1.8e-05	1.46711	0.00012	1.88677	0.0001	3818.98	21.2134	1.77907	0.28031	2.6e-05	0.306707	0.927572	3913.49	3943.71
9	89	9 - 89	3770	112900	0.280884	1.15e-05	0.001203	6.2e-05	1.46715	0.00014	1.88682	6.8e-05	3000.31	21.8677	0.37661	0.280815	2.3e-05	-1.22713	0.818945	3268.87	3350.63
9	90	9 - 90	3200	117100	0.280814	1.35e-05	0.000979	7.5e-05	1.46709	0.00013	1.88668	9.7e-05	3199.26	27.7909	-2.70416	0.280754	2.7e-05	1.31175	0.961823	3343.3	3388.34
9	94	9 - 94	1747	58900	0.280768	1.6e-05	0.000536	2.8e-05	1.46721	0.00012	1.88683	9.8e-05	2659.31	35.8405	-9.74621	0.280741	3.2e-05	-11.8816	1.13849	3366.27	3596.56
9	99	9 - 99	1864	57530	0.280704	1.1e-05	0.0005564	5.6e-06	1.46707	0.00013	1.88681	7.3e-05	2690.16	20.7116	3.47838	0.280675	2.2e-05	-13.4847	0.782767	3452.11	3699.62
10	2	10 - 2	3038	117040	0.280993	1.55e-05	0.0009684	7.7e-06	1.46718	0.00012	1.88675	7.4e-05	2595.54	27.182	0.574738	0.280945	3.1e-05	-6.1105	1.10274	3103.76	3262.15
10	9	10 - 9	1889	59900	0.280338	1.4e-05	0.0005663	8.7e-06	1.46718	0.00011	1.8868	0.00012	3761.62	20.7222	1.65622	0.280297	2.8e-05	-1.55729	0.998786	3931.55	3987.1
10	10	10 - 10	4298	140800	0.280885	1.65e-05	0.001396	3.4e-05	1.46713	0.00013	1.88683	5.3e-05	2988.72	23.6938	-2.20998	0.280805	3.3e-05	-1.84992	1.17498	3283.88	3371.75
10	11	10 - 11	1274	43290	0.280706	1.3e-05	0.0003744	8.2e-06	1.46719	9.8e-05	1.88685	8.9e-05	2717.72	23.1487	0.713288	0.280687	2.6e-05	-12.441	0.925148	3433.66	3670.83
10	12	10 - 12	4910	170800	0.281007	1.25e-05	0.001676	5e-05	1.46695	0.00012	1.88686	0.00011	3018.25	20.3854	-4.86206	0.28091	2.5e-05	2.58475	0.890195	3142.17	3177.93
10	15	10 - 15	2850	98400	0.280858	1.35e-05	0.000899	8.9e-05	1.46725	0.0001	1.88678	8e-05	2994.53	26.4523	2.32042	0.280806	2.7e-05	-1.66225	0.961357	3278	3367.27
10	18	10 - 18	5810	157100	0.280933	1.55e-05	0.001952	5.8e-05	1.4669	0.00013	1.88683	9.8e-05	3010.38	20.421	-3.21384	0.28082	3.1e-05	-0.794895	1.10382	3266.32	3337.62
10	19	10 - 19	1716.7	57390	0.280882	1.45e-05	0.0005119	1.5e-06	1.46712	0.0001	1.88682	8.7e-05	2997.42	27.1234	1.148	0.280853	2.9e-05	0.0521791	1.03258	3214.23	3285.47
10	20	10 - 20	2226	69000	0.280874	1.4e-05	0.000668	3.1e-05	1.46712	0.00012	1.88686	8.2e-05	3001.76	26.0419	0.978984	0.280835	2.8e-05	-0.452263	0.99698	3237.58	3313.77
10	22	10 - 22	1688.7	56970	0.280815	1.55e-05	0.0005052	2.8e-06	1.46714	0.0001	1.88674	9.6e-05	2985.08	26.5352	0.820889	0.280786	3.1e-05	-2.60691	1.10376	3301.87	3405.9
10	23	10 - 23	3490	121700	0.280442	1.25e-05	0.001094	8.5e-05	1.46716	0.00014	1.88687	9.1e-05	3590.35	26.2204	3.20156	0.280366	2.5e-05	-3.18681	0.891407	3847.26	3926.46
10	26	10 - 26	1658	53070	0.280905	1.2e-05	0.0004918	3.7e-06	1.46715	0.00012	1.88679	8.4e-05	3049.96	23.9582	1.22847	0.280876	2.4e-05	2.13594	0.854652	3182.3	3225.92
10	29	10 - 29	3011	95930	0.280983	1.4e-05	0.0009376	9.5e-06	1.46706	0.00012	1.88686	9.2e-05	2715.34	20.4689	-1.93729	0.280934	2.8e-05	-3.68201	0.996308	3114.66	3239.7
10	31	10 - 31	2850	93800	0.280884	1.65e-05	0.000892	7.2e-05	1.46717	0.00012	1.88674	9.8e-05	2996.7	26.7818	1.64098	0.280833	3.3e-05	-0.672217	1.175	3242.85	3320.45
10	35	10 - 35	2450	82000	0.280877	1.35e-05	0.000757	6.8e-05	1.46712	6.9e-05	1.88678	0.00011	2983.62	26.8996	0.349654	0.280834	2.7e-05	-0.946936	0.961332	3240.96	3323.28
10	36	10 - 36	2119	69720	0.280867	1.35e-05	0.0006394	4.5e-06	1.46727	0.00011	1.88674	7.4e-05	2988.72	27.9037	1.00994	0.28083	2.7e-05	-0.94491	0.961344	3244.48	3327.34
10	38	10 - 38	1309	42660	0.280365	1.55e-05	0.0003869	8.1e-06	1.46716	0.00011	1.88692	7.8e-05	3688.59	22.1725	2.55799	0.280337	3.1e-05	-1.85985	1.1056	3878.84	3942.19
10	39	10 - 39	3264	115240	0.280932	1e-05	0.00103	1.4e-05	1.46711	9.5e-05	1.88678	7e-05	2995.98	22.5934	-0.335311	0.280873	2e-05	0.73755	0.712119	3190.25	3250.61
10	43	10 - 43	7570	254700	0.280981	2.25e-05	0.00288	0.00012	1.46716	0.00013	1.88676	0.0001	3022.52	21.7455	-0.828006	0.280814	4.5e-05	-0.734025	1.60237	3280.84	3344.51
10	46	10 - 46	2799	86600	0.280857	1.4e-05	0.00086	1.9e-05	1.46713	0.0001	1.88682	0.0001	3003.2	26.3767	0.958831	0.280807	2.8e-05	-1.41847	0.996983	3276.06	3362.36
10	47	10 - 47	2641	94900	0.280432	1.95e-05	0.0008207	3.3e-06	1.46699	0.00017	1.88677	8.8e-05	3599.32	19.5394	-1.5838	0.280375	3.9e-05	-2.65854	1.39062	3833.67	3908.15
10	48	10 - 48	2981	89700	0.280894	1.4e-05	0.000924	8.8e-06	1.46716	0.00011	1.88682	7.8e-05	3016.82	22.4681	-5.9423	0.28084	2.8e-05	0.080518	0.997015	3232.19	3299.89
10	49	10 - 49	1839	61490	0.280838	1.5e-05	0.0005511	5.7e-06	1.46714	0.0001	1.88687	7.6e-05	3095.89	29.4857	1.50988	0.280805	3e-05	0.695279	1.06843	3275.42	3334.19
10	50	10 - 50	2310	75450	0.280848	1.25e-05	0.0007034	7.2e-06	1.46717	8.4e-05	1.88674	0.00011	2956.33	25.3549	0.435908	0.280808	2.5e-05	-2.50067	0.890065	3274.9	3377.33
10	58	10 - 58	1502	46200	0.280359	1.35e-05	0.000442	1.7e-05	1.46704	0.00013	1.8868	8.4e-05	3553.4	18.7883	-3.26657	0.280329	2.7e-05	-5.40594	0.962634	3892.01	4003.91
10	59	10 - 59	3570	123300	0.280906	1.6e-05	0.00115	3.9e-05	1.46714	0.00013	1.8868	0.00011	3000.31	23.6151	-1.10484	0.28084	3.2e-05	-0.33506	1.1394	3234.95	3306.84
10	62	10 - 62	3051.6	94960	0.280909	1.5e-05	0.0009505	1.4e-06	1.46706	0.00014	1.88675	7.6e-05	2968.93	20.9695	-2.56648	0.280855	3e-05	-0.539113	1.06811	3214.4	3291.3
10	70	10 - 70	1406	48600	0.280874	1.15e-05	0.0004157	4.6e-06	1.46718	0.00012	1.88681	0.00014	3084.38	33.8377	2.5273	0.280849	2.3e-05	1.99513	0.819108	3216.93	3260.97
10	76	10 - 76	2080	63500	0.280811	1.4e-05	0.000631	9.5e-05	1.46715	0.00012	1.88688	9.6e-05	3059.68	24.2244	-0.245705	0.280774	2.8e-05	-1.2763	0.997116	3317.7	3401.37
10	78	10 - 78	2035	64700	0.280524	1.6e-05	0.000612	1.3e-05	1.46706	0.00015	1.88679	7.9e-05	2920.9	21.2081	-3.13582	0.28049	3.2e-05	-14.6708	1.13919	3693.14	3942.49
10	79	10 - 79	2670	84800	0.280879	1.85e-05	0.000826	6e-05	1.46701	0.00015	1.88683	8.4e-05	3008.23	27.0242	0.302118	0.280831	3.7e-05	-0.449321	1.31746	3244.01	3318.9
10	80	10 - 80	1506	49950	0.280908	1.45e-05	0.000446	6.8e-06	1.46714	0.00011	1.88683	9e-05	2963.02	31.708	-0.315723	0.280883	2.9e-05	0.31122	1.03249	3174.66	3244.69
10	82	10 - 82	4520	151000	0.280414	1.6e-05	0.001506	7.9e-05	1.46707	0.0001	1.88672	0.00012	3860.1	20.2348	0.0120107	0.280301	3.2e-05	0.975402	1.14174	3925.64	3944.96
10	84	10 - 84	2047	70500	0.280846	1.4e-05	0.000616	2e-05	1.46723	0.00012	1.88681	0.0001	2977.76	31.5266	0.960552	0.280811	2.8e-05	-1.8988	0.996923	3270.27	3365.23
10	88	10 - 88	1505	48300	0.280876	1.4e-05	0.00045	2.7e-05	1.46704	0.00014	1.8867	9.7e-05	3032.43	27.1441	2.53083	0.28085	2.8e-05	0.781496	0.997052	3217.09	3278.18
10	89	10 - 89	2132	65690	0.280871	1.35e-05	0.000636	1.7e-05	1.46712	0.00012	1.88687	9.7e-05	3006.8	31.8614	1.2396	0.280834	2.7e-05	-0.376628	0.961385	3238.91	3314.16
10	90	10 - 90	2480	85500	0.280884	1.15e-05	0.000765	4.3e-05	1.46719	0.00011	1.8868	7.7e-05	2986.53	24.7651	-1.89471	0.28084	2.3e-05	-0.646672	0.818918	3232.34	3310.92
10	91	10 - 91	2560	83000	0.280822	8.5e-06	0.000788	6.2e-05	1.4671	0.00012	1.88695	7.2e-05	2962.27	22.4403	-0.656215	0.280777	1.7e-05	-3.4603	0.605253	3316.42	3429.2
10	92	10 - 92	2576	82990	0.280844	1.25e-05	0.000795	1.2e-05	1.46708	0.0001	1.88687	7.2e-05	2972.62	29.4748	0.94022	0.280799	2.5e-05	-2.45289	0.890099	3287.86	3388.22
10	94	10 - 94	3944	143800	0.28047	2.1e-05	0.001316	2.6e-05	1.46718	0.00011	1.88691	9.9e-05	3720.43	20.3077	-0.240941	0.280375	4.2e-05	0.255886	1.49803	3832.01	3865.61
10	96	10 - 96	963	29270	0.280576	8.5e-06	0.000281	5.4e-06	1.4672	0.00012	1.88678	6.7e-05	2791.5	24.7179	-1.63782	0.280561	1.7e-05	-15.177	0.605009	3594.9	3863.32
10	99	10 - 99	2440	68600	0.280792	1.2e-05	0.000741	6e-05	1.46703	0.00011	1.8868	6.6e-05	2775.87	19.7132	2.33514	0.280753	2.4e-05	-8.72496	0.854099	3352.12	3536.07
10	100	10 - 100	5140	163600	0.280898	1.6e-05	0.001742	6.9e-05	1.46701	0.00013	1.88684	8.8e-05	3003.2	22.8986	1.52794	0.280798	3.2e-05	-1.76977	1.13941	3295.95	3379.59
11	2	11 - 2	2179	76200	0.280877	1.15e-05	0.000662	1.4e-05	1.46722	7.9e-05	1.88688	8e-05	2985.8	25.1226	0.041901	0.280839	2.3e-05	-0.702491	0.818917	3233.12	3313.07
11	4	11 - 4	3053	100020	0.280836	1.5e-05	0.0009551	3.9e-06	1.46712	0.00013	1.88677	9.6e-05	2990.17	22.2764	0.0793879	0.280781	3e-05	-2.66035	1.06816	3311.99	3412.66
11	5	11 - 5	868.9	30270	0.28069	1.6e-05	0.00025179	5.2e-07	1.46719	0.0001	1.88677	5.8e-05	2698.21	29.2944	-0.851782	0.280677	3.2e-05	-13.2372	1.13859	3443.93	3694.01
11	6	11 - 6	1925	65060	0.28085	1.95e-05	0.000579	1.4e-05	1.46717	0.00011	1.88665	8.4e-05	3105.31	45.8967	2.17095	0.280815	3.9e-05	1.28253	1.38899	3261.92	3313.05
11	8	11 - 8	913.5	31080	0.280852	1.5e-05	0.000265	2.4e-06	1.46715	0.0001	1.88684	7e-05	2987.99	26.1588	2.40845	0.280837	3e-05	-0.731059	1.06816	3233.51	3316.25
11	15	11 - 15	1342.4	44550	0.280811	1.7e-05	0.0003951	2.7e-06	1.46718	9.7e-05	1.88677	0.00011	2957.82	25.343	0.624097	0.280789	3.4e-05	-3.1604	1.21049	3297.93	3410.88
11	18	11 - 18	2358	79700	0.280879	1.9e-05	0.000722	1.9e-05	1.46722	0.00011	1.88677	0.00011	2968.93	27.743	0.103393	0.280838	3.8e-05	-1.14354	1.35294	3235.42	3320.98
11	21	11 - 21	2257	78200	0.280904	1.5e-05	0.000688	5.3e-06	1.46716	9.3e-05	1.88675	0.00011	2888.46	30.0357	-0.0294835	0.280866	3e-05	-2.04342	1.06791	3199.53	3299.72
11	23	11 - 23	2040	66500	0.280853	1.4e-05	0.00064	4.6e-05	1.46714	9.2e-05	1.88689	6.6e-05	2602.04	20.8461	3.69537	0.280821	2.8e-05	-10.3613	0.996043	3263.02	3476.09
11	25	11 - 25	3261	113660	0.280924	1.95e-05	0.001038	1.7e-05	1.4672	0.00011	1.88684	0.00012	2943.62	35.1734	-0.589824	0.280865	3.9e-05	-0.761625	1.38846	3201.59	3281.62
11	26	11 - 26	873	28600	0.280834	1.2e-05	0.0002527	8.2e-06	1.46718	9.6e-05	1.88682	0.0001	2859.27	34.9329	2.60778	0.28082	2.4e-05	-4.3591	0.854267	3256.05	3389.68
11	27	11 - 27	1320.4	44530	0.28085	1.5e-05	0.000389	1.2e-06	1.46723	9.7e-05	1.88686	9.9e-05	2946.62	25.0706	0.0522789	0.280828	3e-05	-2.02079	1.06805	3246.27	3345.89
11	28	11 - 28	1266	42000	0.280876	1.7e-05	0.0003718	5.5e-06	1.46722	0.00015	1.88681	8.4e-05	2826.2	28.0029	0.920866	0.280856	3.4e-05	-3.86634	1.21012	3210.74	3338.68
11	29	11 - 29	4670	153800	0.280955	1.75e-05	0.001562	5.3e-05	1.46711	0.00011	1.88671	0.00011	2843.23	23.5613	-4.59921	0.28087	3.5e-05	-2.96757	1.24576	3203.32	3308.37
11	30	11 - 30	2462	76000	0.280896	1.55e-05	0.000742	2.2e-05	1.46715	9.7e-05	1.88683	7.2e-05	3043.67	23.3256	0.242839	0.280853	3.1e-05	1.14801	1.10391	3214.54	3269.35
11	32	11 - 32	2206	72260	0.280892	1.55e-05	0.0006695	4.9e-06	1.46715	9.8e-05	1.88678	8.3e-05	2977.76	29.0674	1.48178	0.280854	3.1e-05	-0.369893	1.10374	3213.9	3290.18
11	33	11 - 33	1797	61900	0.280881	1.65e-05	0.00054	2.9e-05	1.46715	0.00012	1.8868	0.00011	2999.59	27.4508	0.582527	0.28085	3.3e-05	0.00937843	1.17501	3217.84	3289.34
11	35	11 - 35	1441.6	47380	0.28085	1e-05	0.0004249	2.1e-06	1.4671	8.1e-05	1.88678	0.0001	3015.39	27.6459	1.72349	0.280825	2e-05	-0.489821	0.712151	3249.21	3326.72
11	37	11 - 37	2107	72530	0.280895	1.4e-05	0.00064	1.3e-05	1.46712	0.00012	1.88679	8.5e-05	2982.89	34.6021	2.33765	0.280858	2.8e-05	-0.0843352	0.996935	3207.52	3280.33
11	38	11 - 38	1597	54500	0.280876	1.75e-05	0.0004754	9.4e-06	1.46709	0.00012	1.88682	9.2e-05	2979.23	25.5275	1.5028	0.280849	3.5e-05	-0.510353	1.24616	3219.16	3298.27
11	40	11 - 40	3513	120620	0.280909	1.4e-05	0.00112	1.1e-05	1.46712	0.00012	1.88681	7.3e-05	2971.88	28.7761	-2.61345	0.280845	2.8e-05	-0.815777	0.99691	3228.43	3307.29
11	41	11 - 41	1011	33500	0.280902	1.55e-05	0.0002943	6.6e-06	1.46707	0.0001	1.88678	8e-05	3002.48	28.8088	2.0342	0.280885	3.1e-05	1.3286	1.1038	3170.39	3226.85
11	42	11 - 42	3267	100000	0.280904	9.5e-06	0.001024	1.1e-05	1.46708	9.4e-05	1.88677	9.3e-05	3063.83	20.5177	-7.47132	0.280844	1.9e-05	1.30791	0.676621	3227.15	3277.95
11	48	11 - 48	1278	41400	0.280897	1.2e-05	0.0003752	5.4e-06	1.46713	0.00011	1.88675	8.8e-05	2981.42	34.9713	1.35607	0.280876	2.4e-05	0.492683	0.854513	3183.43	3250.78
11	51	11 - 51	980.3	29140	0.280834	1.3e-05	0.00028387	8.9e-07	1.46715	9.6e-05	1.88681	9.6e-05	2993.08	25.0659	0.827701	0.280818	2.6e-05	-1.29137	0.925748	3258.61	3347.89
11	53	11 - 53	3640	118900	0.280776	1.45e-05	0.001166	5e-05	1.46707	7.8e-05	1.88688	8.8e-05	2954.1	23.2109	0.084306	0.28071	2.9e-05	-6.04955	1.03247	3410.17	3549.29
11	54	11 - 54	914	33240	0.281166	1.3e-05	0.0002643	8.9e-06	1.46716	0.00011	1.88679	9.4e-05	1849.81	34.0751	0.749022	0.281157	2.6e-05	-15.8949	0.923281	2821	3145.36
11	63	11 - 63	1794.5	61160	0.280836	1.5e-05	0.0005379	2.4e-06	1.46721	9.8e-05	1.88691	8.4e-05	2998.15	29.5474	1.36203	0.280805	3e-05	-1.62218	1.06818	3276.96	3368.25
11	64	11 - 64	3451	118300	0.280908	1.3e-05	0.001105	2.6e-05	1.46713	7.1e-05	1.88684	9.3e-05	2987.99	25.8079	0.631646	0.280845	2.6e-05	-0.453045	0.925737	3228.53	3302.6
11	65	11 - 65	2238	74390	0.280854	1.9e-05	0.000681	1.5e-05	1.46713	0.00013	1.88692	9.3e-05	2961.53	46.1194	2.23	0.280815	3.8e-05	-2.12152	1.35292	3265.1	3362.96
11	72	11 - 72	1442	48670	0.280926	1.6e-05	0.0004244	5.6e-06	1.46707	0.0001	1.88684	0.00012	1906.28	54.3841	5.16758	0.280911	3.2e-05	-23.3339	1.13649	3149.25	3556.21
11	77	11 - 77	3170	100900	0.280903	1.5e-05	0.000987	2e-05	1.46718	9.8e-05	1.88681	9.1e-05	3019.67	26.5772	2.20003	0.280846	3e-05	0.336403	1.06824	3225.42	3289.64
11	81	11 - 81	1722	55700	0.280873	1.6e-05	0.000513	1.6e-05	1.46709	0.00013	1.88675	9.7e-05	3006.08	27.0439	0.149862	0.280843	3.2e-05	-0.0692436	1.13942	3226.18	3298.49
11	88	11 - 88	3250	113100	0.280924	1.65e-05	0.001037	7.4e-05	1.46716	0.0001	1.88673	7.4e-05	2973.35	29.8196	1.06084	0.280865	3.3e-05	-0.0794359	1.17493	3201.51	3272.32
11	94	11 - 94	2124.4	72790	0.280908	1.55e-05	0.000646	2.4e-06	1.46718	0.00014	1.88682	8.1e-05	2848.06	32.0298	1.02278	0.280873	3.1e-05	-2.7515	1.1034	3190.82	3301.67
11	95	11 - 95	1381	43400	0.280872	1.25e-05	0.000406	1.5e-05	1.46704	8.9e-05	1.88688	7.9e-05	3007.51	20.434	-2.30396	0.280849	2.5e-05	0.148631	0.890173	3218.77	3288.96
11	96	11 - 96	2515	81700	0.280821	1.4e-05	0.000766	2.9e-05	1.4672	0.00012	1.8868	8.7e-05	3030.31	21.0174	-7.6749	0.280776	2.8e-05	-1.88136	0.997047	3315.88	3407.12
11	97	11 - 97	1207	40880	0.280862	1.25e-05	0.0003573	5.8e-06	1.46697	0.00012	1.88674	7.3e-05	2994.53	23.6543	0.672066	0.280841	2.5e-05	-0.410783	0.890145	3227.93	3305.85
11	100	11 - 100	2771.6	96020	0.280918	1.25e-05	0.0008635	1e-06	1.46719	0.00011	1.88672	9e-05	2990.17	25.7898	2.09604	0.280868	2.5e-05	0.446549	0.890136	3195.28	3260.18
12	2	12 - 2	1799	59400	0.280447	1.3e-05	0.000538	1.4e-05	1.46702	0.00013	1.88677	6.5e-05	3543.15	20.2546	-3.23551	0.28041	2.6e-05	-2.74421	0.926959	3786.77	3866.57
12	3	12 - 3	3300	117200	0.28048	1.6e-05	0.001055	5e-05	1.46709	0.00018	1.88681	9.2e-05	3564.05	22.2639	1.93972	0.280407	3.2e-05	-2.34431	1.14093	3793.21	3864.19
12	5	12 - 5	3006	91440	0.280736	1.65e-05	0.000927	1.2e-05	1.46706	0.00011	1.88679	8.9e-05	2671.18	21.2404	-2.34667	0.280689	3.3e-05	-13.4577	1.1741	3442.39	3683.07
12	7	12 - 7	874	26390	0.280354	1.7e-05	0.000252	1.2e-05	1.4672	0.00013	1.88681	8.1e-05	3344.97	24.792	6.77741	0.280338	3.4e-05	-10.0489	1.2116	3879.96	4059.84
12	8	12 - 8	1491	49400	0.280844	1.3e-05	0.000441	1.3e-05	1.46708	0.0001	1.88698	8.3e-05	2624.02	21.9317	-2.92895	0.280822	2.6e-05	-9.82134	0.924945	3258.42	3467.33
12	9	12 - 9	4065	140860	0.280884	1.55e-05	0.0013336	9.6e-06	1.46707	0.00012	1.88675	8.2e-05	2736.96	21.3444	-4.73777	0.280814	3.1e-05	-7.45014	1.10311	3279.92	3442.24
12	10	12 - 10	5080	160300	0.280769	1.05e-05	0.001714	5.3e-05	1.4671	0.00012	1.88678	7e-05	2769.6	20.357	-0.0160332	0.280678	2.1e-05	-11.525	0.747326	3468.45	3667.83
12	12	12 - 12	1189.4	40860	0.280337	1.2e-05	0.0003495	3e-06	1.46715	0.00012	1.88681	0.00011	3403.06	29.5603	7.73895	0.280314	2.4e-05	-9.51142	0.855368	3911.47	4080.76
12	13	12 - 13	712	23200	0.28041	1.1e-05	0.000205	1.2e-05	1.46713	0.00015	1.88698	0.0001	3552.42	26.7979	4.76925	0.280396	2.2e-05	-3.03115	0.784367	3803.06	3888.04
12	15	12 - 15	760	21700	0.280544	1.5e-05	0.00022	3.1e-05	1.46718	9.2e-05	1.88684	6.4e-05	2720.36	22.2807	0.404558	0.280533	3e-05	-17.858	1.06748	3630.93	3936.66
12	16	12 - 16	2407	80930	0.280687	1.55e-05	0.0007404	6.8e-06	1.46714	0.00015	1.88681	8.1e-05	2761.93	20.8052	-1.39959	0.280648	3.1e-05	-12.7804	1.10318	3490.69	3722.91
12	19	12 - 19	59.5	2351	0.281192	1.4e-05	1.672e-05	3.4e-07	1.46725	9.5e-05	1.88677	7.6e-05	1944.27	44.2738	9.00499	0.281191	2.8e-05	-12.4865	0.99452	2769.37	3052.44
12	21	12 - 21	4195	142100	0.280857	1.65e-05	0.001383	2.7e-05	1.46717	8.8e-05	1.88684	8.7e-05	2728.24	21.3883	-6.05477	0.280785	3.3e-05	-8.69917	1.17426	3320.46	3496.39
12	22	12 - 22	1620	57900	0.280623	1.75e-05	0.000484	2.5e-05	1.46718	9.3e-05	1.88685	8.2e-05	2720.36	37.0353	3.08131	0.280598	3.5e-05	-15.5364	1.2454	3551.86	3823.79
12	25	12 - 25	1977.5	66520	0.280714	1.8e-05	0.0005961	1.8e-06	1.46705	0.00014	1.88687	8.7e-05	2692.85	22.0037	0.569389	0.280683	3.6e-05	-13.1397	1.2809	3442.44	3684.95
12	26	12 - 26	4709	157500	0.280527	1.45e-05	0.001577	1.8e-05	1.46708	0.00012	1.88672	8.1e-05	3609.63	18.815	-0.837254	0.280417	2.9e-05	-0.910457	1.03408	3781.56	3831.74
12	28	12 - 28	2379	76480	0.280926	1.6e-05	0.000721	1.2e-05	1.46712	0.00011	1.88677	9e-05	2728.24	26.0386	0.0415796	0.280888	3.2e-05	-5.01295	1.13867	3173.06	3315.59
12	31	12 - 31	746.3	25893	0.28082	1.15e-05	0.0002153	1.6e-06	1.46721	0.0001	1.88683	8.5e-05	3007.51	25.6471	0.305237	0.280808	2.3e-05	-1.31075	0.818959	3271.28	3360.59
12	32	12 - 32	3760	128400	0.280866	1.2e-05	0.001237	7.8e-05	1.46721	9.6e-05	1.88674	7.5e-05	2616.38	20.7344	4.32354	0.280804	2.4e-05	-10.6327	0.85378	3295.88	3500.93
12	34	12 - 34	2260	77800	0.280441	1.55e-05	0.00069	1.9e-05	1.46711	0.00014	1.88684	8.6e-05	3602.61	19.9819	-3.10738	0.280393	3.1e-05	-1.93662	1.10538	3809.2	3875.82
12	35	12 - 35	1153	36970	0.280742	1.25e-05	0.0003366	8.8e-06	1.46715	0.00011	1.88666	7.9e-05	2690.16	22.4535	0.754837	0.280725	2.5e-05	-11.7298	0.889508	3383.35	3613.94
12	36	12 - 36	2401	80300	0.28107	1.15e-05	0.000725	3.2e-05	1.46718	9.7e-05	1.88677	8.7e-05	2809.78	26.5742	0.69894	0.281031	2.3e-05	1.97928	0.818577	2982.13	3037.51
12	38	12 - 38	4280	136500	0.280919	1.5e-05	0.001402	5.2e-05	1.46717	0.00017	1.88686	9.6e-05	2579.14	22.176	6.75091	0.28085	3e-05	-9.87626	1.06713	3238.57	3433.88
12	40	12 - 40	4290	123600	0.28079	1.75e-05	0.001386	4.7e-05	1.46679	0.00012	1.88689	7.3e-05	2688.36	22.0283	-0.402484	0.280719	3.5e-05	-11.9856	1.24531	3410.79	3624.99
12	41	12 - 41	1103	36900	0.280946	9e-06	0.0003264	9.8e-06	1.46719	0.00017	1.88679	0.0001	2637.12	21.4097	2.32283	0.28093	1.8e-05	-5.68408	0.640366	3115.19	3274.82
12	42	12 - 42	1952	57600	0.280699	1.25e-05	0.000583	1.2e-05	1.4671	0.0001	1.88671	0.00011	2769.6	20.7695	-0.106893	0.280668	2.5e-05	-11.8802	0.889674	3461.01	3685.16
12	44	12 - 44	3872	131200	0.28082	1.9e-05	0.001254	1.9e-05	1.46692	0.00014	1.88671	7.5e-05	2739.56	20.4892	5.64415	0.280754	3.8e-05	-9.52019	1.35221	3358.99	3545.69
12	50	12 - 50	1383.1	47540	0.280453	1.65e-05	0.0004079	2.3e-06	1.46713	0.00016	1.88679	9.5e-05	3565.98	21.7853	1.94019	0.280425	3.3e-05	-1.67398	1.17659	3766.57	3833.22
12	51	12 - 51	2301	79900	0.280485	9.5e-06	0.000704	2.1e-05	1.46707	8.8e-05	1.88684	6.5e-05	2684.76	21.1738	-3.08264	0.280449	1.9e-05	-21.671	0.676017	3752.91	4093.18
12	58	12 - 58	294.7	12360	0.280416	1.25e-05	8.366e-05	7.7e-07	1.46715	0.00012	1.88681	7.7e-05	3612.89	19.0297	-3.27446	0.28041	2.5e-05	-1.0783	0.891455	3783.82	3842.55
12	60	12 - 60	5649	187300	0.280876	1.65e-05	0.001967	2.5e-05	1.46705	0.00012	1.88685	6.8e-05	2706.22	21.5004	-1.39513	0.280774	3.3e-05	-9.59535	1.17419	3345.53	3522.5
12	61	12 - 61	6250	240000	0.280538	1.8e-05	0.00235	0.00013	1.46718	0.00012	1.88693	0.00011	3710.48	22.6703	1.84416	0.280369	3.6e-05	-0.193432	1.284	3843.89	3879.27
12	62	12 - 62	3211	110200	0.280436	1.6e-05	0.001003	3.5e-05	1.46713	0.00011	1.88679	0.00011	3648.77	20.4384	9.96971	0.280365	3.2e-05	-1.81973	1.14116	3846.24	3907.78
12	63	12 - 63	2291	83100	0.280702	1.4e-05	0.00071	1.7e-05	1.46713	0.0001	1.88679	9.8e-05	2724.74	29.4388	2.04592	0.280665	2.8e-05	-13.0436	0.99633	3468.23	3705.87
12	64	12 - 64	1353	44110	0.280838	1.4e-05	0.0003972	4.9e-06	1.46702	9.2e-05	1.88678	9.7e-05	2991.63	25.4276	2.26677	0.280815	2.8e-05	-1.41474	0.996956	3262.69	3352.76
12	65	12 - 65	2200	72700	0.280437	1.7e-05	0.000669	3.8e-05	1.46713	0.00013	1.88679	6e-05	3732.44	21.287	3.49519	0.280389	3.4e-05	1.02132	1.21273	3812.41	3838.29
12	66	12 - 66	2660	91200	0.280458	1.35e-05	0.000826	5.5e-05	1.4672	0.00012	1.88689	7e-05	3676.63	22.2459	-0.537989	0.280399	2.7e-05	0.0608795	0.962918	3800.04	3839.29
12	67	12 - 67	1629	57200	0.280907	2.2e-05	0.000487	2.5e-05	1.46689	0.00017	1.88678	9e-05	3018.96	26.5835	-0.880249	0.280879	4.4e-05	1.49482	1.56675	3179.28	3232.13
12	68	12 - 68	1248	38620	0.281095	1.25e-05	0.0003654	7.7e-06	1.46721	0.00012	1.88674	8.2e-05	2812.26	35.2322	5.26076	0.281075	2.5e-05	3.61595	0.889763	2922	2958.67
12	72	12 - 72	2395	83400	0.28037	1.65e-05	0.000723	3e-05	1.46727	0.00014	1.88684	8.3e-05	3635.54	26.9251	4.39443	0.280319	3.3e-05	-3.77929	1.17678	3905.32	3991.93
12	73	12 - 73	1996	68500	0.280461	1.75e-05	0.000603	1.6e-05	1.46703	0.00011	1.88682	7.9e-05	3649.22	20.4362	-1.95898	0.280418	3.5e-05	0.0880712	1.24815	3774.7	3815.57
12	75	12 - 75	973.6	32290	0.280338	1.25e-05	0.0002829	2e-06	1.46714	9.5e-05	1.88682	7.3e-05	3798.36	24.0864	2.51198	0.280317	2.5e-05	0.0530855	0.891852	3903.65	3939.13
12	77	12 - 77	2730	88700	0.280739	1.25e-05	0.000846	3.5e-05	1.46709	0.00011	1.88677	0.0001	2682.96	21.6204	-2.24303	0.280696	2.5e-05	-12.9346	0.889493	3431.31	3666.99
12	79	12 - 79	2829	89900	0.28097	1.65e-05	0.000882	1.3e-05	1.46702	0.00015	1.88676	6.4e-05	2624.58	20.9711	6.31062	0.280926	3.3e-05	-6.11378	1.17397	3127.55	3285.8
12	80	12 - 80	2466	85300	0.280569	1.35e-05	0.000759	1.4e-05	1.46713	0.0001	1.88686	0.00013	2935.33	25.523	4.57607	0.280526	2.7e-05	-13.0299	0.961223	3647.78	3874.38
12	81	12 - 81	1981	68600	0.280397	1.6e-05	0.000598	3.1e-05	1.46718	0.00013	1.88677	9e-05	3509.93	25.7508	5.87955	0.280357	3.2e-05	-5.4521	1.14078	3857.78	3970.85
12	82	12 - 82	1370	39250	0.280419	1.45e-05	0.0004023	3.9e-06	1.46712	0.00013	1.88686	9.8e-05	3473.32	23.3335	-2.20175	0.280392	2.9e-05	-5.05822	1.03374	3810.23	3922.04
12	84	12 - 84	2781	103600	0.28044	1.5e-05	0.0008692	9.1e-06	1.46712	0.00011	1.88686	7.3e-05	3547.06	19.5242	-0.474819	0.28038	3e-05	-3.71023	1.06958	3827.88	3916.61
12	86	12 - 86	1260	41800	0.280379	1.05e-05	0.000377	1.8e-05	1.46724	0.00013	1.88682	6.1e-05	3578.94	22.6356	3.4295	0.280353	2.1e-05	-3.93047	0.748761	3859.72	3953.21
12	87	12 - 87	3520	116100	0.280443	1.5e-05	0.001125	6.3e-05	1.46711	0.00011	1.88676	9.5e-05	3624.03	19.886	0.872962	0.280364	3e-05	-2.44907	1.06977	3848.99	3918.13
12	88	12 - 88	2950	97200	0.280847	1.7e-05	0.000935	5.7e-05	1.46723	0.00012	1.88678	9e-05	2983.62	25.4921	0.74508	0.280793	3.4e-05	-2.37813	1.21057	3295.66	3393.5
12	89	12 - 89	1524	50380	0.280831	1.25e-05	0.000451	1.5e-05	1.46707	0.00012	1.88684	8.1e-05	2942.86	31.9586	0.730858	0.280806	2.5e-05	-2.90941	0.890037	3276.33	3386.43
12	90	12 - 90	2005	73920	0.280811	1.35e-05	0.0006101	4.4e-06	1.46715	0.00012	1.88679	8.5e-05	2961.53	25.3136	1.78598	0.280776	2.7e-05	-3.50895	0.961282	3315.94	3430.98
12	91	12 - 91	3949	128100	0.281076	2.1e-05	0.001287	2e-05	1.46707	0.00017	1.88686	8.1e-05	2882.99	23.68	-0.00520615	0.281005	4.2e-05	2.77361	1.49505	3017.47	3058.09
12	92	12 - 92	2526	86180	0.280812	1.8e-05	0.000779	1.4e-05	1.46716	0.0001	1.88675	8.9e-05	2917.84	23.0774	-0.106463	0.280768	3.6e-05	-4.82173	1.28158	3328.9	3459.84
12	93	12 - 93	1320.9	44550	0.280815	1.55e-05	0.0003882	2.6e-06	1.46712	0.00013	1.88676	0.00011	2999.59	21.1713	-4.39318	0.280793	3.1e-05	-2.0293	1.10379	3292.11	3389.39
12	97	12 - 97	2094	68500	0.280616	1.75e-05	0.000642	2.2e-05	1.46703	0.00015	1.88685	0.00014	2811.43	30.9153	1.66634	0.280581	3.5e-05	-13.9816	1.24567	3575.28	3821.16
12	98	12 - 98	1047	32500	0.280656	8.5e-06	0.000313	2e-05	1.46709	8.7e-05	1.88679	7.4e-05	2631.52	20.9839	2.42727	0.28064	1.7e-05	-16.1069	0.604782	3493.58	3780.45
12	100	12 - 100	1097	36710	0.28095	1.85e-05	0.0003204	4.5e-06	1.46711	0.00013	1.88674	0.00012	2625.9	22.3767	-0.0459448	0.280934	3.7e-05	-5.7914	1.31627	3109.47	3271.02
13	5	13 - 5	1948	66560	0.280854	1.5e-05	0.0005875	8.6e-06	1.46719	0.00012	1.88682	0.00012	3004.64	28.4408	1.58868	0.28082	3e-05	-0.932296	1.0682	3257.35	3339.68
13	6	13 - 6	1621	53900	0.280924	1.45e-05	0.000482	1e-05	1.46714	9.2e-05	1.88686	9.4e-05	2489.09	37.0493	1.17511	0.280901	2.9e-05	-10.1585	1.03134	3156.48	3375.23
13	7	13 - 7	1942	67000	0.280354	1.05e-05	0.000583	1.1e-05	1.46716	0.00011	1.8868	7.2e-05	3768.3	21.6976	2.73884	0.280312	2.1e-05	-0.87237	0.749101	3912.37	3959.39
13	8	13 - 8	1232	40900	0.280816	1.25e-05	0.000369	1.7e-05	1.46712	8.8e-05	1.88679	8e-05	3008.23	28.0597	0.706213	0.280795	2.5e-05	-1.75249	0.890174	3289.21	3382.84
13	9	13 - 9	1707	49790	0.280821	1.3e-05	0.0005092	7.6e-06	1.46714	0.00013	1.88694	7.9e-05	3049.96	24.6315	-1.4434	0.280791	2.6e-05	-0.891643	0.925873	3294.31	3374.59
13	12	13 - 12	1196	37500	0.280805	1.6e-05	0.000354	1.3e-05	1.46711	0.00012	1.88688	0.0001	3023.94	22.4257	0.365166	0.280784	3.2e-05	-1.74621	1.13947	3302.37	3395.31
13	13	13 - 13	1756	54300	0.280823	1.45e-05	0.000545	3.6e-05	1.46712	0.00011	1.88683	8.9e-05	3026.06	26.862	0.542017	0.280791	2.9e-05	-1.45081	1.03265	3294.67	3382.56
13	14	13 - 14	1201	40600	0.281026	1.1e-05	0.00036	1.3e-05	1.46723	0.00011	1.88677	7.6e-05	2579.14	26.3955	0.579977	0.281008	2.2e-05	-4.24171	0.782563	3012.57	3156.86
13	15	13 - 15	1191	41110	0.280942	1.2e-05	0.0003498	1.4e-06	1.46713	0.00011	1.88682	9.2e-05	2790.67	21.8901	0.168706	0.280923	2.4e-05	-2.30195	0.854129	3122.29	3232.95
13	16	13 - 16	2293	78400	0.280626	1.55e-05	0.000701	2.2e-05	1.46711	0.00011	1.88668	0.00011	2792.34	33.9341	1.55094	0.280588	3.1e-05	-14.178	1.10325	3567.49	3815.39
13	19	13 - 19	2500	78600	0.280847	1.25e-05	0.000765	4.3e-05	1.46717	0.00015	1.88683	0.00011	2917.07	25.6708	3.43581	0.280804	2.5e-05	-3.56548	0.889983	3281.37	3397.66
13	26	13 - 26	1568	46270	0.280816	1.75e-05	0.0004589	5.2e-06	1.46719	0.00011	1.88689	0.00011	3039.47	21.9936	0.515715	0.280789	3.5e-05	-1.20941	1.24634	3296.69	3381.63
13	29	13 - 29	834	23790	0.280838	1.6e-05	0.0002437	8.5e-06	1.46712	0.00012	1.88689	7.5e-05	2979.23	29.052	0.817622	0.280824	3.2e-05	-1.39147	1.13934	3250.08	3341.53
13	31	13 - 31	3959	137100	0.28083	1.2e-05	0.001291	1.9e-05	1.46718	0.0001	1.88687	9.6e-05	3002.48	24.9931	-1.27324	0.280756	2.4e-05	-3.28126	0.854556	3348.79	3453.08
13	32	13 - 32	1423	45590	0.280826	1.65e-05	0.0004195	5e-06	1.46706	0.00014	1.88673	9.1e-05	2993.8	28.551	1.11004	0.280802	3.3e-05	-1.83684	1.17499	3280.28	3375.24
13	33	13 - 33	2759	96400	0.280391	1.6e-05	0.000859	2.3e-05	1.46717	0.00013	1.88675	9.8e-05	3479.49	22.0503	-2.92635	0.280333	3.2e-05	-7.00366	1.1407	3891.26	4021.29
13	34	13 - 34	2506	75400	0.280844	1.45e-05	0.000747	3.1e-05	1.46709	0.0001	1.88675	0.00012	3050.66	21.5929	-6.1144	0.2808	2.9e-05	-0.552687	1.03271	3283.83	3358.54
13	36	13 - 36	1521.1	50880	0.280841	1.45e-05	0.0004509	1.8e-06	1.46719	0.00012	1.88675	7.5e-05	2990.9	25.0829	0.578742	0.280815	2.9e-05	-1.43468	1.03256	3263.18	3353.15
13	37	13 - 37	2271	78700	0.28085	1.2e-05	0.000698	1.6e-05	1.46714	0.00013	1.88686	7.9e-05	2995.25	23.299	-1.35634	0.28081	2.4e-05	-1.51883	0.854541	3271.8	3360.82
13	38	13 - 38	1637	52660	0.280859	1.45e-05	0.0004906	6.5e-06	1.46715	0.00013	1.88683	0.00011	2970.41	29.1451	-0.120846	0.280831	2.9e-05	-1.35174	1.03251	3242.78	3332.41
13	43	13 - 43	1699	51000	0.28086	1.85e-05	0.0005039	8.1e-06	1.46707	0.00013	1.88686	7.5e-05	3061.76	22.2034	-1.24789	0.28083	3.7e-05	0.783077	1.31762	3242.55	3302.03
13	46	13 - 46	1902	65600	0.280772	1.5e-05	0.000573	1.6e-05	1.46723	0.00011	1.88677	6.6e-05	2566.48	24.6138	-5.1376	0.280744	3e-05	-13.9416	1.0671	3364.16	3622.7
13	49	13 - 49	2410	86400	0.280778	1.15e-05	0.000746	4.5e-05	1.46707	0.00014	1.8868	9.2e-05	2706.49	20.5943	-9.02643	0.280739	2.3e-05	-10.8248	0.818378	3371.05	3582.85
13	50	13 - 50	4760	184200	0.280867	1.55e-05	0.001657	9.3e-05	1.46714	0.00013	1.88686	7.2e-05	2542.8	24.7851	-16.4457	0.280786	3.1e-05	-12.981	1.10261	3330.66	3556.74
λ176Lu=1.867×10−11a (Söderlund et al. 2004)
CHUR values: 176Lu/177Hf=0.0336, 176Hf/177Hf=0.282785 (Bouvier et al. 2008)
Depleted mantle values: 176Lu/177Hf=0.0388, 176Hf/177Hf=0.28325 (from Griffin et al. [2004] modified to the aformentioned decay constant and CHUR values)
176Lu/177Hf value used in two step depleted model age=0.01
Model age calculations use 'detzrcr' (Andersen et al., 2018)
Söderlund, U., Patchett, P.J., Vervoort, J.D., Isachsen, C.E., 2004. The 176Lu decay constant determined by Lu-Hf and U-Pb isotope systematics of Precambrian mafic intrusions. Earth Planet. Sci. Lett. 219, 311–324. https://dx.doi.org/10.1016/S0012-821X(04)00012-3
Bouvier, A., Vervoort, J.D., Patchett, P.J., 2008. The Lu-Hf and Sm-Nd isotopic composition of CHUR: Constraints from unequilibrated chondrites and implications for the bulk composition of terrestrial planets. Earth Planet. Sci. Lett. 273, 48–57. https://dx.doi.org/10.1016/j.epsl.2008.06.010
Griffin, W.L., Belousova, E.A., Shee, S.R., Pearson, N.J., O’Reilly, S.Y., 2004. Archean crustal evolution in the northern Yilgam Craton: U-Pb and Hf-isotope evidence from detrital zircons. Precambrian Res. 131, 231–282.
Andersen T, Kristoffersen M, Elburg M 2018. Visualizing, interpreting and comparing detrital zircon age and Hf isotope data in basin analysis - a graphical approach. Basin Research, 30, 132-147. doi: 10.1111/bre.12245
