# Supplementary material for: Widespread reworking of Hadean-to-Eoarchean continents during Earth’s thermal peak
Source: Nat Commun. 2021 Jan 12;12:331. doi: 10.1038/s41467-020-20514-4 (PMC7803784; doi:10.1038/s41467-020-20514-4)
Supplement: Supplementary file 6 — Supplementary Data 3 [file 41467_2020_20514_MOESM6_ESM.xlsx]

## Sheet: Hf standards
Spot	178Hf/177Hf	± 2σ	180Hf/177Hf	± 2σ	176Yb (ppm)	± 2σ	176Lu (ppm)	± 2σ	176Hf/177Hf	± 2σ
mud	1.46728	7.1e-05	1.88683	8.6e-05	75.5	0.49	3303	52	0.282515	2.8e-05
mud_1	1.46711	9.6e-05	1.88692	8e-05	83.73	0.63	3564	49	0.282509	2.3e-05
mud_2	1.46718	0.00013	1.8869	9e-05	83	0.41	3571	41	0.282495	2.2e-05
mud_3	1.46721	0.00012	1.88679	9.1e-05	87.35	0.63	3773	45	0.282503	2.4e-05
mud_4	1.46721	0.00015	1.88682	5.5e-05	75.12	0.55	3237	42	0.282507	3e-05
mud_5	1.46717	8.9e-05	1.88686	0.0001	80.03	0.55	3377	46	0.282518	2.2e-05
mud_6	1.46721	0.00012	1.88682	8.5e-05	84.57	0.61	3616	52	0.282498	2.5e-05
mud_7	1.46709	0.0001	1.88678	9.5e-05	70.43	0.5	2956	52	0.282521	2.1e-05
mud_8	1.46718	8.9e-05	1.88683	7.8e-05	79.47	0.66	3424	60	0.282498	2.6e-05
mud_9	1.46709	0.0001	1.8868	0.0001	84.98	0.55	3671	41	0.282499	2.6e-05
mud_10	1.46715	9.8e-05	1.88676	8.5e-05	82.78	0.72	3487	47	0.282512	2.6e-05
mud_11	1.46721	0.00014	1.88695	8.9e-05	81.64	0.65	3472	50	0.282499	2.6e-05
mud_12	1.46719	0.00013	1.88671	7.9e-05	78.72	0.48	3383	44	0.282516	2.4e-05
mud_13	1.46714	9.1e-05	1.88687	9e-05	83.54	0.58	3549	55	0.282501	2.3e-05
mud_14	1.46721	0.0001	1.88682	8.9e-05	65.62	0.49	2800	49	0.282509	2e-05
mud_15	1.46726	0.00012	1.88682	7.7e-05	66.22	0.5	2840	51	0.282507	2.6e-05
mud_16	1.46725	8.7e-05	1.88681	7.1e-05	97.33	0.71	4096	55	0.282494	2.8e-05
mud_17	1.46725	0.00011	1.88679	9.1e-05	84.78	0.53	3582	70	0.282521	2.8e-05
mud_18	1.46719	0.00012	1.88684	9.7e-05	69.32	0.53	2836	54	0.282489	2.4e-05
mud_19	1.46722	0.00013	1.88683	8.2e-05	100.55	0.33	4125	63	0.282526	2.6e-05
Spot	178Hf/177Hf	± 2σ	180Hf/177Hf	± 2σ	176Yb (ppm)	± 2σ	176Lu (ppm)	± 2σ	176Hf/177Hf	± 2σ
91500	1.46724	7.3e-05	1.88679	0.00011	935.15	0.98	32480	370	0.282274	2.6e-05
91500_1	1.46727	0.00011	1.88697	9.4e-05	977.5	2.4	33780	350	0.28227	3.6e-05
91500_2	1.4673	0.00011	1.88682	0.00013	855	3	29370	240	0.282303	2.7e-05
91500_3	1.46718	0.00012	1.88677	0.00012	884.2	1.5	30220	380	0.282301	3.5e-05
91500_4	1.46714	0.00012	1.88673	0.00011	959.6	1.7	33160	360	0.282254	4e-05
91500_5	1.46718	0.0001	1.88668	9.4e-05	936.9	2.9	32100	300	0.282256	2.7e-05
91500_6	1.46716	8.8e-05	1.88679	0.00012	948	1.4	32490	300	0.282253	3.8e-05
91500_7	1.4671	0.00013	1.88678	0.00014	931.9	2.9	31850	310	0.282281	3.7e-05
91500_8	1.4672	0.00013	1.88683	0.00012	952.4	1.6	32600	340	0.282325	4.3e-05
91500_9	1.46723	0.00012	1.88675	9.8e-05	927.2	2.5	31980	290	0.282295	3.6e-05
91500_10	1.46728	0.00014	1.88694	0.00011	946	2.5	32160	350	0.282292	3.8e-05
91500_11	1.46718	0.00012	1.8868	0.0001	942.3	1.4	32540	340	0.282263	3.7e-05
91500_12	1.46718	0.00011	1.88665	0.00011	932.3	1	31820	430	0.282325	4.7e-05
91500_13	1.46719	0.00011	1.88685	0.00013	966.7	2.1	33030	300	0.282298	3.7e-05
91500_14	1.46722	9.5e-05	1.88691	0.00012	970.7	2	33300	350	0.282287	3.9e-05
91500_15	1.46723	0.0001	1.88687	0.00011	929.5	1.5	31880	350	0.282303	3.9e-05
91500_17	1.46722	0.0001	1.88698	0.00011	888.28	0.96	30240	350	0.282234	3e-05
91500_18	1.46722	0.0001	1.88678	0.0001	889.8	4.5	30010	220	0.282304	3.4e-05
91500_19	1.46717	9.4e-05	1.88683	0.00011	964.9	2.1	33200	350	0.282238	2.7e-05
Spot	178Hf/177Hf	± 2σ	180Hf/177Hf	± 2σ	176Yb (ppm)	± 2σ	176Lu (ppm)	± 2σ	176Hf/177Hf	± 2σ
fc1	1.46719	0.0001	1.88699	9.1e-05	4533	12	174600	1300	0.282165	3.4e-05
fc1_1	1.46708	9.9e-05	1.8869	7e-05	4078.6	1.6	153000	1500	0.282158	2.9e-05
fc1_2	1.4672	0.00012	1.88682	0.0001	4806.3	2.6	181900	1900	0.282186	3e-05
fc1_3	1.46721	0.00011	1.88692	0.0001	4702	11	179800	1600	0.282164	2.7e-05
fc1_4	1.46714	0.00011	1.88675	6.2e-05	4196.9	6.4	159300	1300	0.282177	2.4e-05
fc1_5	1.46709	0.0001	1.88681	8.3e-05	3936	20	150600	2600	0.282194	2.8e-05
fc1_6	1.46715	0.00011	1.88679	0.0001	2574.4	4.6	95500	1000	0.282185	2.7e-05
fc1_7	1.46717	0.00012	1.8869	0.00011	2625.5	9.2	97720	840	0.282162	2.7e-05
fc1_8	1.46721	0.00011	1.88678	9.3e-05	2563.1	5	94170	900	0.282176	2.9e-05
fc1_9	1.46721	0.00012	1.88682	9.3e-05	1786	41	63870	700	0.282149	3.2e-05
Spot	178Hf/177Hf	± 2σ	180Hf/177Hf	± 2σ	176Yb (ppm)	± 2σ	176Lu (ppm)	± 2σ	176Hf/177Hf	± 2σ
gj1	1.46725	8.7e-05	1.8868	9.4e-05	946.9	1.4	31920	300	0.281998	3e-05
gj1_1	1.46734	9.7e-05	1.88674	0.00011	977.1	1.8	32830	320	0.282011	2.9e-05
gj1_2	1.46731	8.8e-05	1.88695	9.7e-05	964.4	1.9	32330	320	0.282036	4e-05
gj1_3	1.46723	0.00011	1.88682	8.1e-05	969.8	1.7	32370	280	0.282013	4.2e-05
gj1_4	1.46714	9.3e-05	1.88686	0.00012	968.9	1.1	32420	340	0.281999	2.6e-05
gj1_5	1.46714	0.00011	1.88686	0.00011	943.7	1.5	31490	310	0.281979	2.9e-05
gj1_6	1.46721	0.00012	1.88679	0.0001	935.8	1.1	31220	330	0.281976	3.3e-05
gj1_7	1.46721	0.0001	1.88675	0.00011	966.6	2.1	32340	320	0.282013	2.6e-05
gj1_8	1.46721	0.00011	1.88682	9.5e-05	960.5	1.8	32060	320	0.282014	2.9e-05
gj1_9	1.46719	8.5e-05	1.88676	0.00011	968.6	1.9	32340	310	0.28199	3.4e-05
gj1_10	1.46718	0.00014	1.88681	9.5e-05	944.8	1.6	31640	270	0.282028	2.5e-05
gj1_11	1.46711	9.4e-05	1.88671	0.00011	943	1.4	31310	290	0.282011	3.4e-05
gj1_12	1.46719	0.00012	1.88688	0.00012	936.2	1.1	31130	320	0.28202	2.3e-05
gj1_13	1.46728	9.3e-05	1.88687	0.0001	967.1	2.2	32440	320	0.282023	2.7e-05
gj1_14	1.46717	0.00011	1.88682	0.00014	961.8	1.9	32080	330	0.282081	2.4e-05
gj1_15	1.46721	0.00011	1.88682	0.00011	936.9	1.3	31430	290	0.282027	2.4e-05
gj1_16	1.4672	0.00011	1.88676	0.00011	944.5	1.8	31580	320	0.282007	2.6e-05
gj1_17	1.4672	0.0001	1.88678	8.9e-05	939.5	1.8	31450	310	0.282036	2.6e-05
gj1_18	1.46721	0.00012	1.88671	0.00012	931.7	1.3	31090	340	0.282017	2.8e-05
gj1_19	1.46719	0.00012	1.88685	0.0001	964.1	1.4	32280	330	0.281979	2.8e-05
Spot	178Hf/177Hf	± 2σ	180Hf/177Hf	± 2σ	176Yb (ppm)	± 2σ	176Lu (ppm)	± 2σ	176Hf/177Hf	± 2σ
ples	1.46724	9.9e-05	1.88684	9.6e-05	261.7	2.8	13130	180	0.282482	1.9e-05
ples_1	1.46724	9.7e-05	1.88679	7.2e-05	443.6	4.1	22500	470	0.28247	2.4e-05
ples_2	1.4672	0.00013	1.8868	9.4e-05	456.5	2.6	22970	380	0.282446	2.6e-05
ples_3	1.4673	0.0001	1.88687	9.2e-05	360.45	0.67	18040	190	0.282434	2.4e-05
ples_4	1.46716	9.8e-05	1.88683	7.8e-05	365.8	1.2	18390	170	0.282467	1.5e-05
ples_5	1.46722	0.00013	1.88689	9.2e-05	366.5	1.6	18470	150	0.28247	2.8e-05
ples_6	1.46721	0.00012	1.88685	6.8e-05	379.77	0.43	19300	200	0.282496	2.3e-05
ples_7	1.46722	7.3e-05	1.88684	6.8e-05	179.94	0.49	9040	110	0.282482	2.4e-05
ples_8	1.46715	8.6e-05	1.88686	7.6e-05	316.6	1.1	15830	140	0.282442	1.9e-05
ples_9	1.4672	8.8e-05	1.88683	8.1e-05	301.2	2	14934	81	0.282447	2.2e-05
strike throughs denote suspect analyses due to cracks or spot positioning

## Sheet: Hf standards summary
Standard	176Hf/177Hf	± 2σ	MSWD	p	n
Mud tank (Primary)	0.282507	6e-06	0.71	0.81	20 of 20
Published value	0.282507	6e-06	Woodhead & Hergt (2005)
91500	0.282288	1.1e-05	1.3	0.19	17 of 20
Published value	0.282305	6e-06	Blichert-Toft (2008)
FC1	0.282172	9e-06	0.95	0.48	10 of 10
Published value	0.282184	1.6e-05	Woodhead & Hergt (2005)
GJ-1	0.282011	9e-06	1.6	0.06	19 of 20
Published value	0.282	5e-06	Morel et al. (2008)
Plešovice	0.282474	1.3e-05	1.8	0.1	7 of 10
Published value	0.282482	1.2e-05	Slama et al. (2008)

## Sheet: U-Pb Standards
Session 1
Spot	U (ppm)	Th (ppm)	Th/U	f206 (%)	238U/206Pb	± 2σ	207Pb/206Pb	± 2σ	206Pb/238U Age (Ma)	± 2σ	207Pb/206Pb Age (Ma)	± 2σ	Disc. (%)
gj1 - 3.d	290.7	9.53	0.0327829	0.00138685	10.2323	0.0984174	0.0599	0.0019	601.092	5.52015	598.99	68.687	-0.350912
gj1 - 4.d	288.1	9.35	0.032454	0.000113086	10.2648	0.0927228	0.0623	0.0017	599.272	5.16926	683.463	58.2661	12.3183
gj1 - 5.d	290.8	9.53	0.0327717	b.d.l.	10.2187	0.0793603	0.0592	0.0017	601.855	4.46257	573.481	62.4508	-4.94777
gj1 - 6.d	286.1	9.77	0.0341489	0.000377811	10.2934	0.0911198	0.061	0.0017	597.685	5.05302	638.267	59.9542	6.35806
gj1 - 7.d	291.4	9.61	0.0329787	b.d.l.	10.1482	0.0988658	0.0605	0.0019	605.847	5.63344	620.534	67.7612	2.36682
gj1 - 8.d	284.6	9.43	0.0331342	0.00188785	10.1688	0.0961662	0.0599	0.0019	604.673	5.45839	598.99	68.687	-0.948785
gj1 - 9.d	280.6	9.25	0.0329651	0.00131479	10.2114	0.101144	0.0595	0.0017	602.266	5.69528	584.464	62.0211	-3.04596
gj1 - 10.d	289.9	9.57	0.0330114	0.0012775	10.2934	0.0932389	0.0612	0.002	597.685	5.17053	645.304	70.2217	7.37933
gj1 - 11.d	284.2	9.42	0.0331457	b.d.l.	10.1451	0.0967472	0.06	0.0019	606.023	5.51593	602.601	68.5311	-0.567881
gj1 - 12.d	276	9.4	0.034058	0.00040348	10.2501	0.086153	0.061	0.0018	600.094	4.81619	638.267	63.4809	5.98068
gj1 - 13.d	292.6	9.87	0.0337321	0.00709869	10.1688	0.0847917	0.0606	0.0019	604.673	4.81277	624.097	67.6092	3.11219
gj1 - 14.d	285.2	9.5	0.03331	0.00403296	10.1564	0.0949004	0.0603	0.002	605.378	5.39911	613.385	71.6497	1.30551
gj1 - 15.d	291.2	9.78	0.0335852	0.00257211	10.1864	0.101688	0.058	0.002	603.676	5.75274	528.776	75.5621	-14.1646
gj1 - 16.d	281.4	9.29	0.0330135	0.01305	10.1709	0.102412	0.06	0.0021	604.556	5.81065	602.601	75.7449	-0.324371
gj1 - 17.d	286.9	9.58	0.0333914	b.d.l.	10.2764	0.0961007	0.0621	0.0021	598.625	5.34601	676.593	72.2893	11.5236
gj1 - 18.d	286.3	9.39	0.0327978	0.0136521	10.1667	0.0837236	0.0608	0.0021	604.791	4.754	631.197	74.3921	4.18354
gj1 - 19.d	286.1	9.34	0.0326459	0.0165943	10.2491	0.0924379	0.0588	0.0019	600.153	5.16855	558.718	70.4483	-7.41593
gj1 - 20.d	285.5	9.4	0.0329247	b.d.l.	10.3061	0.0998426	0.0617	0.002	596.98	5.52367	662.763	69.4516	9.92558
gj1 - 21.d	288.1	9.47	0.0328705	b.d.l.	10.2197	0.100265	0.0609	0.0018	601.797	5.63698	634.736	63.6225	5.18939
gj1 - 22.d	290.2	9.68	0.0333563	0.0113101	10.2701	0.101256	0.0607	0.002	598.978	5.63945	627.651	71.0083	4.56831
gj1 - 24.d	293.4	9.61	0.0327539	b.d.l.	10.1978	0.0946363	0.0602	0.0017	603.03	5.34236	609.799	61.04	1.11006
Spot	U (ppm)	Th (ppm)	Th/U	f206 (%)	238U/206Pb	± 2σ	207Pb/206Pb	± 2σ	206Pb/238U Age (Ma)	± 2σ	207Pb/206Pb Age (Ma)	± 2σ	Disc. (%)
91500 - 1.d	73.1	37.2	0.508892	0.0130455	5.57724	0.071543	0.0777	0.0032	1063.15	12.5725	1138.32	81.9229	6.60352
91500 - 2.d	74.13	37.25	0.502496	0.00892447	5.57103	0.0651764	0.0752	0.003	1064.24	11.4773	1072.95	80.1296	0.811433
91500 - 3.d	63.44	32.26	0.508512	0.00385377	5.57414	0.0714633	0.0778	0.0035	1063.7	12.5715	1140.88	89.4543	6.76501
91500 - 4.d	63.88	32.57	0.509862	0.000812135	5.63063	0.0729192	0.0751	0.0032	1053.85	12.5907	1070.28	85.6197	1.5347
91500 - 5.d	61.09	30.83	0.504665	b.d.l.	5.68505	0.0807994	0.0768	0.0036	1044.54	13.7053	1115.1	93.5634	6.32823
91500 - 6.d	60.4	30.68	0.507947	b.d.l.	5.54939	0.0800689	0.076	0.0034	1068.07	14.2016	1094.17	89.5735	2.38565
91500 - 7.d	66	33.77	0.511667	b.d.l.	5.62746	0.0728372	0.0732	0.0033	1054.4	12.5896	1018.58	91.2957	-3.51597
91500 - 8.d	63.18	32.26	0.510605	b.d.l.	5.64016	0.0827096	0.0739	0.0038	1052.21	14.2366	1037.83	103.83	-1.38535
91500 - 9.d	61	30.52	0.500328	0.0012027	5.58036	0.084079	0.073	0.0031	1062.6	14.7603	1013.04	86.07	-4.89235
91500 - 10.d	61.5	31.02	0.50439	0.00499274	5.6338	0.0793493	0.0738	0.0033	1053.3	13.6867	1035.1	90.3274	-1.75901
91500 - 11.d	63.34	32.59	0.514525	0.00194922	5.58036	0.077851	0.0748	0.0035	1062.6	13.6669	1062.23	94.1356	-0.0353104
91500 - 12.d	63.45	32.55	0.513002	0.00446485	5.60538	0.0722667	0.0748	0.0033	1058.23	12.5821	1062.23	88.7564	0.37655
91500 - 13.d	63.12	32.17	0.509664	b.d.l.	5.5371	0.0735827	0.0752	0.0035	1070.25	13.1047	1072.95	93.4846	0.251378
91500 - 14.d	56.01	26.92	0.480628	b.d.l.	5.57103	0.077591	0.0764	0.0035	1064.24	13.6635	1104.67	91.5822	3.6599
91500 - 15.d	57.21	26.91	0.470372	b.d.l.	5.57103	0.0837982	0.0758	0.0033	1064.24	14.7565	1088.89	87.2369	2.26373
91500 - 17.d	60.59	31.19	0.514771	b.d.l.	5.58347	0.0748204	0.0765	0.0031	1062.06	13.1214	1107.29	80.9782	4.08483
91500 - 18.d	61.97	31.74	0.512183	0.0026884	5.51268	0.0698962	0.072	0.003	1074.62	12.5502	985.025	84.8118	-9.09554
91500 - 19.d	61	31.29	0.512951	0.00403335	5.52181	0.073177	0.0741	0.0034	1072.98	13.0992	1043.28	92.5733	-2.84642
91500 - 20.d	61.03	31.15	0.510405	b.d.l.	5.56173	0.0649591	0.0738	0.0035	1065.88	11.4744	1035.1	95.8017	-2.97431
91500 - 21.d	62	31.81	0.513065	0.0151459	5.58971	0.0687388	0.0736	0.0033	1060.96	12.03	1029.61	90.6479	-3.04498
91500 - 22.d	61.64	31.63	0.513141	0.0394072	5.51876	0.0761419	0.0735	0.0033	1073.53	13.6438	1026.86	90.8091	-4.54446
91500 - 23.d	57.62	28.12	0.488025	0.019462	5.48847	0.0753084	0.0747	0.0039	1078.98	13.6323	1059.54	105.077	-1.83538
91500 - 24.d	63.5	32.45	0.511024	b.d.l.	5.54939	0.0739097	0.075	0.0035	1068.07	13.1091	1067.6	93.809	-0.0439858
Spot	U (ppm)	Th (ppm)	Th/U	f206 (%)	238U/206Pb	± 2σ	207Pb/206Pb	± 2σ	206Pb/238U Age (Ma)	± 2σ	207Pb/206Pb Age (Ma)	± 2σ	Disc. (%)
ples - 1.d	553	68.2	0.123327	b.d.l.	18.5529	0.168662	0.0555	0.0016	338.421	2.99719	431.419	64.2406	21.5563
ples - 2.d	551.3	68.52	0.124288	0.00162288	18.4706	0.180817	0.0524	0.0018	339.889	3.24113	301.879	78.3162	-12.5911
ples - 3.d	534.9	67.57	0.126323	0.000187437	18.6602	0.17062	0.0542	0.0016	336.525	2.99808	378.357	66.3952	11.0564
ples - 4.d	502.7	61.96	0.123254	b.d.l.	18.4094	0.18301	0.0538	0.0017	340.99	3.30171	361.673	71.2788	5.71873
ples - 5.d	503.6	62.2	0.123511	6.05795e-05	18.3959	0.192893	0.0551	0.0017	341.234	3.48501	415.278	68.9449	17.83
ples - 6.d	489.6	60.3	0.123162	b.d.l.	18.6324	0.163168	0.055	0.002	337.014	2.87549	411.217	81.3167	18.0448
ples - 7.d	578.1	76.22	0.131846	b.d.l.	18.5288	0.175092	0.0537	0.0016	338.849	3.11932	357.474	67.2607	5.21016
ples - 8.d	551.1	71.9	0.130466	0.000123671	18.5977	0.159103	0.0529	0.0016	337.626	2.81404	323.489	68.6909	-4.37022
ples - 9.d	507.5	63.7	0.125517	0.0050506	18.6567	0.167075	0.0547	0.0018	336.586	2.93686	398.973	73.7443	15.6371
ples - 10.d	510	62.97	0.123471	b.d.l.	18.6881	0.167638	0.0532	0.0022	336.035	2.93711	336.317	93.7034	0.0839037
ples - 11.d	509.5	63.2	0.124043	0.00191356	18.5598	0.144675	0.056	0.0017	338.299	2.56907	451.37	67.4122	25.0506
ples - 12.d	534.6	66.8	0.124953	b.d.l.	18.4536	0.170267	0.0536	0.0018	340.195	3.05752	353.265	75.866	3.69986
ples - 13.d	538.6	67.17	0.124712	0.00956609	18.3959	0.179356	0.0516	0.0017	341.234	3.24045	266.693	75.588	-27.9503
ples - 14.d	526.8	65.6	0.124525	b.d.l.	18.5529	0.168662	0.0551	0.0019	338.421	2.99719	415.278	77.056	18.5074
ples - 15.d	523.6	65.4	0.124905	b.d.l.	18.3083	0.157541	0.0539	0.0019	342.824	2.8729	365.86	79.458	6.2965
ples - 16.d	531.7	65.95	0.124036	0.00233065	18.5632	0.165405	0.0527	0.0017	338.238	2.93611	314.879	73.3736	-7.4181
ples - 17.d	509.4	66.65	0.13084	0.00757378	18.4604	0.177209	0.0534	0.0017	340.072	3.17988	344.813	72.0273	1.37492
Spot	U (ppm)	Th (ppm)	Th/U	f206 (%)	238U/206Pb	± 2σ	207Pb/206Pb	± 2σ	206Pb/238U Age (Ma)	± 2σ	207Pb/206Pb Age (Ma)	± 2σ	Disc. (%)
ogc - 1.d	118.7	178.9	1.50716	0.00588601	1.41683	0.00963558	0.2991	0.0027	3442.61	18.1398	3464.87	13.9883	0.642625
ogc - 2.d	147.6	175.7	1.19038	b.d.l.	1.43657	0.0105251	0.2992	0.0025	3405.84	19.3838	3465.39	12.9473	1.7183
ogc - 3.d	161.3	259.7	1.61004	0.00980259	1.40588	0.00909185	0.2998	0.0022	3463.36	17.3281	3468.49	11.3682	0.148107
ogc - 4.d	193.7	340.5	1.75787	0.0280668	1.41663	0.00923148	0.2981	0.0023	3442.98	17.383	3459.68	11.9605	0.482622
ogc - 5.d	126.6	133.2	1.05213	0.0367404	1.40568	0.0088917	0.3005	0.0026	3463.73	16.9504	3472.11	13.4004	0.241126
ogc - 6.d	213.3	382	1.7909	b.d.l.	1.41443	0.00800242	0.2978	0.002	3447.14	15.1059	3458.12	10.4121	0.317542
ogc - 7.d	120.5	130.8	1.08548	0.123654	1.44134	0.0103873	0.302	0.0029	3397.1	19.0295	3479.82	14.864	2.37715
ogc - 8.d	99.89	112.3	1.12424	0.0287778	1.41383	0.0105942	0.2973	0.0029	3448.27	20.0118	3455.51	15.1258	0.209594
ogc - 9.d	125.5	178.6	1.42311	b.d.l.	1.42086	0.00928665	0.2987	0.0023	3435.04	17.4044	3462.8	11.9337	0.801504
ogc - 10.d	103	75.9	0.736893	0.0972897	1.41024	0.00934723	0.2999	0.0029	3455.07	17.7276	3469.01	14.9799	0.401986
ogc - 11.d	137.6	107.4	0.780523	b.d.l.	1.43164	0.0090182	0.2974	0.0024	3414.96	16.6996	3456.04	12.5132	1.18856
ogc - 12.d	293.8	448.4	1.52621	b.d.l.	1.40746	0.00871615	0.2992	0.0021	3460.34	16.5824	3465.39	10.8757	0.145655
ogc - 14.d	109.4	156.8	1.43327	b.d.l.	1.41683	0.00943484	0.2999	0.0028	3442.61	17.7619	3469.01	14.4633	0.761158
ogc - 15.d	179	222.9	1.24525	b.d.l.	1.42046	0.00948315	0.2995	0.0022	3435.8	17.7806	3466.94	11.3809	0.898305
ogc - 16.d	147.5	163.2	1.10644	0.161144	1.4298	0.0108349	0.3011	0.003	3418.37	20.1048	3475.2	15.4277	1.63505
ogc - 17.d	92.9	81.4	0.876211	0.105188	1.41463	0.00960562	0.2993	0.0023	3446.76	18.1281	3465.91	11.9071	0.552401
ogc - 18.d	141.3	207	1.46497	0.15938	1.41423	0.00960018	0.2988	0.0024	3447.52	18.126	3463.32	12.4479	0.456202
ogc - 19.d	137.1	207.6	1.51422	0.319707	1.40925	0.0103271	0.2976	0.0026	3456.95	19.6078	3457.08	13.5458	0.00373226
ogc - 20.d	106.1	140.6	1.32516	0.623906	1.42288	0.0093131	0.2984	0.0026	3431.26	17.4146	3461.24	13.5054	0.866228
ogc - 21.d	138.2	207.9	1.50434	b.d.l.	1.40568	0.00987967	0.2987	0.0021	3463.73	18.8338	3462.8	10.896	-0.0270329
ogc - 22.d	157.6	239.2	1.51777	0.256292	1.41965	0.0118909	0.3	0.0024	3437.31	22.3152	3469.53	12.3925	0.928487
ogc - 23.d	130	171.6	1.32	0.0490657	1.42491	0.00913663	0.2992	0.0024	3427.47	17.046	3465.39	12.4294	1.09418
Spot	U (ppm)	Th (ppm)	Th/U	f206 (%)	238U/206Pb	± 2σ	207Pb/206Pb	± 2σ	206Pb/238U Age (Ma)	± 2σ	207Pb/206Pb Age (Ma)	± 2σ	Disc. (%)
macq - 1.d	85.72	96.08	1.12086	0.00975858	1.731	0.0134837	0.2201	0.0024	2939.36	18.3869	2980.7	17.557	1.38689
macq - 2.d	148.2	248.3	1.67544	b.d.l.	1.75408	0.0123072	0.2227	0.002	2908.23	16.423	2999.59	14.4368	3.04578
macq - 3.d	125.7	168.3	1.3389	0.0295875	1.7838	0.0133642	0.218	0.0024	2869.11	17.3491	2965.25	17.7496	3.24236
macq - 4.d	113.4	158.1	1.39418	0.101299	1.70999	0.0131582	0.2215	0.0023	2968.3	18.3045	2990.9	16.7046	0.755574
macq - 5.d	97.3	113.3	1.16444	0.203188	1.74307	0.0130647	0.2201	0.0026	2922.99	17.6143	2980.7	19.0201	1.93591
macq - 6.d	102.4	123.6	1.20703	0.0811432	1.73581	0.01386	0.2204	0.0027	2932.82	18.8145	2982.89	19.7211	1.67869
macq - 7.d	94.6	116.3	1.22939	b.d.l.	1.69751	0.0115261	0.2247	0.0027	2985.77	16.2266	3013.96	19.2926	0.935131
macq - 8.d	87.6	92.3	1.05365	0.767383	1.72236	0.0133493	0.2219	0.0028	2951.2	18.3531	2993.81	20.2943	1.42319
macq - 9.d	148.7	262.1	1.76261	b.d.l.	1.70619	0.0113533	0.2217	0.0019	2973.59	15.8509	2992.36	13.7853	0.627075
macq - 11.d	92.4	104.8	1.1342	0.93285	1.71233	0.0129011	0.2223	0.0026	2965.05	17.9068	2996.7	18.8062	1.05625
macq - 12.d	120.2	151.2	1.2579	0.37222	1.75346	0.0113761	0.22	0.0024	2909.05	15.1893	2979.97	17.5661	2.37972
macq - 13.d	132.2	206.1	1.559	1.0078	1.69348	0.0131922	0.2205	0.0023	2991.45	18.6442	2983.62	16.7908	-0.262325
macq - 14.d	138.4	256.1	1.85043	b.d.l.	1.69664	0.0115144	0.2229	0.0022	2986.99	16.2235	3001.03	15.8642	0.46807
Session 2
Spot	U (ppm)	Th (ppm)	Th/U	f206 (%)	238U/206Pb	± 2σ	207Pb/206Pb	± 2σ	206Pb/238U Age (Ma)	± 2σ	207Pb/206Pb Age (Ma)	± 2σ	Disc. (%)
GJ1 - 2.d	286.1	9.49	0.0331702	0.0253563	10.1626	0.0970818	0.0602	0.0016	605.026	5.51678	609.799	57.4494	0.782752
GJ1 - 3.d	288.1	9.56	0.0331829	0.0335079	10.2522	0.095648	0.0607	0.0017	599.976	5.3449	627.651	60.357	4.40921
GJ1 - 4.d	288.9	9.5	0.0328834	0.0219233	10.2596	0.0831544	0.0593	0.0018	599.565	4.64037	577.15	65.9721	-3.88367
GJ1 - 5.d	285.6	9.49	0.0332283	0.0311371	10.1389	0.0986855	0.0609	0.0017	606.375	5.63298	634.736	60.0879	4.46809
GJ1 - 6.d	287.5	9.53	0.0331478	0.0174132	10.3072	0.0860523	0.0607	0.0019	596.921	4.7598	627.651	67.4579	4.89595
GJ1 - 7.d	283.3	9.42	0.033251	0.0277382	10.1906	0.0903474	0.0596	0.0019	603.441	5.10721	588.108	69.159	-2.60719
GJ1 - 8.d	293.7	9.66	0.0328907	0.0192953	10.1989	0.0988163	0.0597	0.0018	602.971	5.57724	591.744	65.3694	-1.89733
GJ1 - 9.d	284.1	9.46	0.0332981	0.0153031	10.2051	0.0926886	0.0602	0.002	602.619	5.22529	609.799	71.8117	1.17741
GJ1 - 10.d	287.7	9.52	0.03309	0.0386034	10.2249	0.0899126	0.0605	0.0018	601.503	5.05002	620.534	64.1948	3.06688
GJ1 - 11.d	285.9	9.48	0.0331584	0.0190879	10.1999	0.089473	0.0619	0.0018	602.912	5.04892	669.693	62.2332	9.97186
GJ1 - 12.d	288.9	9.56	0.033091	0.0179336	10.2291	0.095218	0.0607	0.0016	601.268	5.34383	627.651	56.8066	4.20337
GJ1 - 13.d	285.9	9.49	0.0331934	0.0133453	10.1833	0.0860707	0.06	0.002	603.852	4.87209	602.601	72.138	-0.207473
GJ1 - 14.d	286.2	9.49	0.0331586	0.0165937	10.2417	0.0933543	0.0606	0.0017	600.564	5.22695	624.097	60.4925	3.77069
GJ1 - 15.d	288.7	9.54	0.0330447	0.0233594	10.2062	0.0968742	0.062	0.0018	602.56	5.46018	673.147	62.0975	10.486
GJ1 - 16.d	286.5	9.51	0.0331937	0.0250087	10.2354	0.0963826	0.0594	0.0016	600.916	5.40285	580.811	58.5071	-3.46153
GJ1 - 17.d	286	9.46	0.0330769	b.d.l.	10.203	0.0978559	0.0612	0.0019	602.736	5.51874	645.304	66.7107	6.59659
GJ1 - 18.d	289	9.58	0.0331488	0.0224809	10.2807	0.091952	0.0602	0.0019	598.39	5.11122	609.799	68.2211	1.87086
GJ1 - 19.d	288.2	9.55	0.0331367	0.0221921	10.2145	0.104336	0.0619	0.002	602.091	5.87159	669.693	69.148	10.0946
GJ1 - 20.d	283.5	9.37	0.0330511	0.02611	10.2187	0.0971119	0.0601	0.002	601.855	5.46078	606.204	71.9745	0.717359
GJ1 - 21.d	298.9	9.79	0.0327534	0.0403549	10.2062	0.0833326	0.0608	0.0019	602.56	4.69693	631.197	67.3072	4.53694
GJ1 - 22.d	286	9.47	0.0331119	0.0190902	10.2229	0.0877857	0.0592	0.0018	601.621	4.93249	573.481	66.1244	-4.9068
GJ1 - 23.d	286.9	9.51	0.0331474	0.0211344	10.2082	0.0917033	0.0597	0.0018	602.443	5.16671	591.744	65.3694	-1.80804
Spot	U (ppm)	Th (ppm)	Th/U	f206 (%)	238U/206Pb	± 2σ	207Pb/206Pb	± 2σ	206Pb/238U Age (Ma)	± 2σ	207Pb/206Pb Age (Ma)	± 2σ	Disc. (%)
91500 - 3.d	61.21	31.23	0.510211	0.0808543	5.60538	0.0628406	0.0745	0.0033	1058.23	10.941	1054.14	89.2222	-0.388003
91500 - 4.d	63.2	32.53	0.514715	0.108879	5.60853	0.0754933	0.0748	0.0029	1057.68	13.1303	1062.23	77.9981	0.428056
91500 - 5.d	63.4	30.01	0.473344	0.0585232	5.59284	0.0688157	0.0742	0.0032	1060.42	12.031	1046.01	86.9747	-1.37766
91500 - 6.d	66.77	34.98	0.523888	0.0470977	5.54631	0.0830562	0.075	0.0034	1068.61	14.7465	1067.6	91.1288	-0.0951488
91500 - 7.d	66.1	34.76	0.52587	0.0684097	5.56793	0.068204	0.0744	0.003	1064.79	12.0228	1051.43	81.2532	-1.27039
91500 - 8.d	56.58	29.13	0.514846	0.0584626	5.5371	0.0705168	0.0722	0.0033	1070.25	12.5587	990.669	92.9544	-8.03322
91500 - 9.d	54.65	25.45	0.465691	0.0424566	5.63698	0.0794388	0.0765	0.0037	1052.75	13.6878	1107.29	96.6514	4.92481
91500 - 12.d	57.68	29.02	0.503121	0.0308633	5.61798	0.0789042	0.0747	0.0034	1056.04	13.6809	1059.54	91.6054	0.330009
91500 - 13.d	62.5	31.84	0.50944	0.0424639	5.64653	0.0765199	0.0765	0.0031	1051.11	13.1437	1107.29	80.9782	5.07316
91500 - 14.d	59.53	30.23	0.507811	0.0385312	5.54631	0.0645993	0.0736	0.0033	1068.61	11.4695	1029.61	90.6479	-3.78806
91500 - 15.d	62.9	31.6	0.502385	0.0414349	5.65611	0.0639831	0.0765	0.0034	1049.47	10.9558	1107.29	88.8148	5.22157
91500 - 16.d	61.85	31.88	0.515441	0.0458584	5.58659	0.071783	0.0753	0.0033	1061.51	12.5757	1075.62	87.9904	1.31163
91500 - 17.d	60.62	31.03	0.511877	b.d.l.	5.62746	0.0728372	0.0785	0.0035	1054.4	12.5896	1158.66	88.4255	8.99887
91500 - 18.d	62.45	31.98	0.51209	0.0707363	5.60224	0.0753242	0.0737	0.0035	1058.77	13.1281	1032.36	95.9715	-2.55913
91500 - 19.d	63.44	30.63	0.482818	0.0584458	5.52181	0.0701279	0.0763	0.0031	1072.98	12.5534	1102.05	81.2535	2.638
91500 - 20.d	69.4	36.39	0.524352	0.0600129	5.63063	0.07926	0.0754	0.0033	1053.85	13.6855	1078.28	87.8387	2.26579
91500 - 21.d	64.19	32.7	0.509425	0.0926561	5.52486	0.0732578	0.0746	0.003	1072.44	13.1003	1056.84	80.9695	-1.47575
91500 - 22.d	60.29	30.52	0.50622	0.0770388	5.50964	0.0667835	0.0744	0.0033	1075.16	12.0035	1051.43	89.3785	-2.25714
91500 - 23.d	53.43	24.56	0.459667	0.0982259	5.64016	0.0858907	0.0756	0.0034	1052.21	14.7841	1083.6	90.1895	2.89669
Spot	U (ppm)	Th (ppm)	Th/U	f206 (%)	238U/206Pb	± 2σ	207Pb/206Pb	± 2σ	206Pb/238U Age (Ma)	± 2σ	207Pb/206Pb Age (Ma)	± 2σ	Disc. (%)
ples - 1.d	608.9	95.7	0.157169	0.0202095	18.7864	0.158818	0.0545	0.0015	334.322	2.75428	390.759	61.7681	14.443
ples - 2.d	659.2	99	0.150182	0.0288642	18.5839	0.134691	0.0529	0.0013	337.87	2.38572	323.489	55.8114	-4.44584
ples - 3.d	620.8	87.8	0.14143	0.0568526	18.7021	0.153898	0.055	0.0015	335.79	2.69246	411.217	60.9876	18.3424
ples - 4.d	621.7	88.4	0.142191	0.0154091	18.6116	0.155876	0.0551	0.0017	337.381	2.75297	415.278	68.9449	18.7578
ples - 5.d	453.7	55.83	0.123055	0.0627208	18.5288	0.185391	0.0532	0.0018	338.849	3.30281	336.317	76.6664	-0.752877
ples - 6.d	507.4	63.3	0.124754	0.0443684	18.7196	0.185724	0.0552	0.0019	335.484	3.24334	419.329	76.8621	19.9949
ples - 7.d	580	91.3	0.157414	0.0336671	18.406	0.162615	0.0517	0.0016	341.051	2.93483	271.133	70.9473	-25.7872
ples - 8.d	392.5	48.15	0.122675	0.0236193	18.7056	0.174949	0.0546	0.0023	335.729	3.05964	394.871	94.4693	14.9776
ples - 9.d	472.7	61.64	0.1304	0.0101584	18.6706	0.170811	0.0534	0.0017	336.341	2.99816	344.813	72.0273	2.45706
ples - 10.d	561.6	76.3	0.135862	0.0303095	18.6185	0.155992	0.0529	0.0017	337.259	2.75302	323.489	72.9841	-4.25673
ples - 11.d	598.3	81.58	0.136353	0.0219085	18.615	0.159399	0.051	0.0015	337.32	2.81417	239.793	67.8088	-40.6713
ples - 12.d	590.5	81.1	0.137341	0.0168401	18.7653	0.158461	0.0525	0.0016	334.689	2.75412	306.224	69.4278	-9.29534
ples - 13.d	364.4	43.28	0.118771	0.0206641	18.6359	0.17712	0.0526	0.0021	336.953	3.12024	310.558	90.8804	-8.4993
ples - 14.d	399.5	48.73	0.121977	0.0187468	18.6463	0.170365	0.0538	0.0018	336.769	2.99796	361.673	75.4717	6.88557
ples - 15.d	530.9	66.28	0.124845	0.0187399	18.4128	0.166126	0.0536	0.0018	340.928	2.99603	353.265	75.866	3.49217
ples - 16.d	357.9	42.75	0.119447	0.0627232	18.5529	0.192757	0.0542	0.002	338.421	3.42536	378.357	82.994	10.5552
ples - 17.d	448.8	57.1	0.127228	b.d.l.	18.474	0.170645	0.0549	0.002	339.828	3.0577	407.146	81.5229	16.5342
ples - 18.d	496.7	65.7	0.132273	0.0204266	18.4706	0.177405	0.0538	0.0017	339.889	3.17997	361.673	71.2788	6.02302
ples - 19.d	516.9	68.01	0.131573	0.0271366	18.4911	0.17438	0.0545	0.0019	339.522	3.119	390.759	78.2395	13.1121
ples - 20.d	455.4	60.48	0.132806	0.0318914	18.3419	0.195127	0.0542	0.002	342.212	3.54561	378.357	82.994	9.55315
ples - 21.d	425.4	52.52	0.12346	0.0413292	18.5185	0.178326	0.0534	0.002	339.033	3.18039	344.813	84.738	1.67645
ples - 22.d	402.7	49.7	0.123417	0.0259756	18.5494	0.158277	0.0538	0.0018	338.482	2.81367	361.673	75.4717	6.41195
ples - 23.d	438.3	54.18	0.123614	0.0116532	18.5014	0.157459	0.0538	0.0019	339.338	2.81329	361.673	79.6645	6.17523
Spot	U (ppm)	Th (ppm)	Th/U	f206 (%)	238U/206Pb	± 2σ	207Pb/206Pb	± 2σ	206Pb/238U Age (Ma)	± 2σ	207Pb/206Pb Age (Ma)	± 2σ	Disc. (%)
ogc - 1.d	89.38	125.7	1.40635	0.673947	1.42918	0.0120511	0.2983	0.0034	3419.51	22.3769	3460.72	17.6675	1.19077
ogc - 2.d	237.9	388.4	1.63262	0.492326	1.40746	0.00891424	0.3001	0.0022	3460.34	16.9593	3470.04	11.3556	0.279557
ogc - 3.d	159.3	137.1	0.86064	0.421938	1.42126	0.00969593	0.2996	0.0022	3434.29	18.1632	3467.46	11.3767	0.956704
ogc - 4.d	138.3	158.9	1.14895	0.358516	1.40865	0.00873089	0.2978	0.0029	3458.08	16.5883	3458.12	15.0975	0.00111717
ogc - 5.d	117.8	153.3	1.30136	0.448753	1.4243	0.0113603	0.2974	0.0029	3428.61	21.2091	3456.04	15.1201	0.793667
ogc - 6.d	117.4	169.5	1.44378	0.427542	1.43082	0.0114646	0.3007	0.003	3416.48	21.2491	3473.14	15.4505	1.63137
ogc - 8.d	102.2	84.8	0.829746	0.47346	1.41763	0.0110533	0.2984	0.003	3441.09	20.7901	3461.24	15.5831	0.582041
ogc - 9.d	76.44	91.87	1.20186	0.310699	1.41763	0.0124601	0.2992	0.0035	3441.09	23.4361	3465.39	18.1262	0.70108
ogc - 10.d	79.13	70.74	0.893972	0.818272	1.42714	0.0118131	0.2993	0.0028	3423.3	21.9847	3465.91	14.4956	1.22922
ogc - 11.d	120.1	101.8	0.847627	0.407097	1.40115	0.0104051	0.3001	0.003	3472.39	19.937	3470.04	15.4849	-0.0676847
ogc - 12.d	130.4	125.3	0.96089	0.310203	1.42187	0.0115237	0.3006	0.0025	3433.15	21.5727	3472.62	12.8802	1.1366
ogc - 13.d	121.4	165.7	1.36491	0.269759	1.42005	0.010486	0.2942	0.003	3436.56	19.6699	3439.25	15.8311	0.0783553
ogc - 15.d	173.4	303	1.7474	0.178692	1.42106	0.00928929	0.299	0.0023	3434.66	17.4054	3464.35	11.9204	0.856977
ogc - 16.d	72.3	68.25	0.943983	0.665103	1.41463	0.0122071	0.2999	0.0038	3446.76	23.0379	3469.01	19.6288	0.641348
ogc - 17.d	74.6	63.49	0.851072	b.d.l.	1.43534	0.0121551	0.301	0.0035	3408.12	22.4165	3474.68	18.0056	1.91548
ogc - 18.d	110.4	94.7	0.85779	0.397963	1.41163	0.011757	0.299	0.0027	3452.42	22.2629	3464.35	13.9935	0.344363
ogc - 19.d	125.9	186.6	1.48213	0.567061	1.40706	0.0108891	0.2981	0.003	3461.1	20.7257	3459.68	15.6006	-0.0409414
ogc - 20.d	228.3	425.7	1.86465	0.472864	1.42755	0.0105971	0.2995	0.0025	3422.54	19.7127	3466.94	12.9329	1.2806
ogc - 21.d	222.5	179	0.804494	0.474384	1.40154	0.0102145	0.2967	0.0024	3471.64	19.5631	3452.38	12.5461	-0.557787
ogc - 22.d	93.82	78.75	0.839373	0.485886	1.41763	0.0114552	0.3007	0.0033	3441.09	21.5461	3473.14	16.9956	0.922565
ogc - 23.d	114.3	172.8	1.51181	0.318396	1.42572	0.0105699	0.3012	0.0031	3425.96	19.7023	3475.71	15.9361	1.43145
Spot	U (ppm)	Th (ppm)	Th/U	f206 (%)	238U/206Pb	± 2σ	207Pb/206Pb	± 2σ	206Pb/238U Age (Ma)	± 2σ	207Pb/206Pb Age (Ma)	± 2σ	Disc. (%)
macq - 1.d	88.5	124.7	1.40904	0.121922	1.70853	0.0128439	0.2241	0.0028	2970.34	17.8921	3009.66	20.068	1.30661
macq - 2.d	88.6	106.1	1.19752	0	1.7138	0.0152729	0.2234	0.0031	2963.01	21.1692	3004.64	22.2973	1.38524
macq - 3.d	126.4	198.3	1.56883	1.26756	1.70242	0.0136217	0.225	0.0026	2978.87	19.0867	3016.1	18.5499	1.23422
macq - 4.d	92.6	124.3	1.34233	0.282423	1.69895	0.0129889	0.2214	0.0027	2983.74	18.2607	2990.18	19.6198	0.215184
macq - 5.d	81.82	106.4	1.30042	0.808437	1.71527	0.0126512	0.2239	0.0031	2960.98	17.5108	3008.23	22.2407	1.57067
macq - 6.d	95.7	135.7	1.41797	0.883373	1.70416	0.0145208	0.2262	0.0029	2976.43	20.3127	3024.63	20.5657	1.59353
macq - 7.d	96	105.6	1.1	0.406982	1.69348	0.0140526	0.2205	0.0031	2991.45	19.8601	2983.62	22.631	-0.262325
macq - 8.d	102	115.3	1.13039	1.10183	1.7059	0.0148415	0.2206	0.0028	2974	20.7268	2984.35	20.4304	0.346958
macq - 9.d	105.7	116.6	1.10312	1.6384	1.7135	0.0123316	0.2248	0.0026	2963.42	17.0971	3014.67	18.5687	1.69995
macq - 10.d	75.39	67.47	0.894946	0.149129	1.70969	0.0131537	0.2214	0.0029	2968.71	18.3033	2990.18	21.0731	0.717876
strike throughs denote suspect analyses due to cracks or spot positioning

## Sheet: U-Pb Standard Summary
Standard	Session	Age (Ma)*	± 2σ	MSWD	p	n
GJ-1	1	601.8	1.2	1.2	0.22	21 of 21
GJ-1	2	601.8	1.1	0.65	0.88	22 of 22
Published age		601.86	0.37	Horstwood et al., 2016
91500	1	1063.4	2.7	1.5	0.07	23 of 23
91500	2	1062	3.9	1.5	0.08	18 of 19
Published age		1062.4	0.4	Wiedenbeck et al., 1995
Plešovice	1	338.6	0.9	1.2	0.25	16 of 17
Plešovice	2	338.2	0.8	1.5	0.08	21 of 23
Published age		337.13	0.37	Slama et al., 2008
OG1 (Primary)	1	3465	2.7	0.79	0.73	22 of 22
OG1 (Primary)	2	3465	3.8	1.3	0.17	21 of 21
Published age		3465.4	0.6	Stern et al., 2009
Maniitsoq	1	3010	10	1.3	0.22	13 of 13
Maniitsoq	2	3003	10	2	0.03	10 of 10
Published age		3008.7	0.72	Marsh et al., 2019
* 207Pb/206Pb Age for OG1 and Maniitsoq, 206Pb/238U Age for all other standards
