# Supplementary material for: Widespread reworking of Hadean-to-Eoarchean continents during Earth’s thermal peak
Source: Nat Commun. 2021 Jan 12;12:331. doi: 10.1038/s41467-020-20514-4 (PMC7803784; doi:10.1038/s41467-020-20514-4)
Supplement: Supplementary file 8 — Supplementary Data 5 [file 41467_2020_20514_MOESM8_ESM.zip]

Archive with 5 entries (5 files):
- source data/GlobalHfData2_50MaBin_Australia.csv
- source data/GlobalHfData2_50MaBin_Canada.csv
- source data/GlobalHfData2_50MaBin_Greenland.csv
- source data/GlobalHfData2_50MaBin_S_America.csv
- source data/GlobalHfData2_50MaBin_SouthernAfrica.csv
