# Supplementary material for: Widespread reworking of Hadean-to-Eoarchean continents during Earth’s thermal peak
Source: Nat Commun. 2021 Jan 12;12:331. doi: 10.1038/s41467-020-20514-4 (PMC7803784; doi:10.1038/s41467-020-20514-4)
Supplement: Supplementary file 8 — Supplementary Data 5 [file 41467_2020_20514_MOESM8_ESM.zip › source data/GlobalHfData2_50MaBin_Australia.csv]

Bin#	BinMidpoint	Minimum	5th Percentile	Median	95th Percentile	Maximum	2SD	Kurtosis	Skewness	N	MedianAge
1.0	2525.0	-22.38974309278996	-12.769242883895693	-1.1358955470952559	5.205491071143651	7.7284939889876725	11.073716644263603	0.10609614550556135	-0.739357058186197	302.0	2521.0
2.0	2575.0	-22.841647816193024	-11.890878101659785	-2.7526647590248032	4.193420536267144	7.393834112685571	10.200535130915792	0.36052566421263155	-0.41016527934128655	220.0	2575.0
3.0	2625.0	-21.325383912970118	-11.61244210303941	-3.929673233642461	2.5388873342896394	5.7058041186586195	9.099687993384947	-0.1020522043989125	-0.3584367996767695	294.0	2627.0
4.0	2675.0	-20.629335041308927	-9.592174339122517	-0.8817061681631877	3.439268603412371	7.489304335459579	8.055690552315058	1.0673370729638139	-0.7383700548860621	331.0	2671.0
5.0	2725.0	-17.32730038987107	-7.2673513537786505	-1.7170941262362183	3.3681089690767996	5.485821788524525	7.342506596035228	1.3279834861582573	-0.7351642934840958	268.0	2727.0
6.0	2775.0	-15.224011478058852	-6.5469218699563125	0.040132966543371396	4.400520219460358	7.018134059511016	6.8355960937263465	2.508010975981282	-1.0643553777786732	153.0	2769.0
7.0	2825.0	-13.716563131196402	-9.472127787944874	0.018888283285778407	3.667636330924151	6.311900273783255	8.305125557898936	0.5515516984334052	-1.0637066943870652	82.0	2819.8
8.0	2875.0	-13.297850097174768	-8.924763914713418	-0.06960087665763837	5.3439422594352415	5.399297573278616	9.013751892119652	0.37548118217783477	-0.7519918787371761	33.0	2871.0
9.0	2925.0	-26.256213877858812	-11.501755387582469	0.2452113261885991	3.774980625588231	6.396983654721744	11.88757377517771	6.400949224627844	-2.316230923066664	45.0	2930.0
10.0	2975.0	-14.789961776259242	-9.29669136009359	0.952317733391439	3.353575910725048	4.444618486654228	8.76281743793921	2.4447823915356874	-1.7106222562343354	53.0	2976.0
11.0	3025.0	-8.98466358484451	-8.422971035892846	-4.651710750847027	4.695690962549291	6.078740296100449	9.418189745267206	-0.9222661741304923	0.5347443787330224	15.0	3017.0
12.0	3075.0	-11.943299860890377	-5.708097106936316	-0.6966441306754945	3.1463497080830267	3.7234729181467863	6.544670605983468	1.2839437067293566	-1.041335593341483	45.0	3079.0
13.0	3125.0	-12.007907575324328	-6.870414419241078	0.574075889505643	4.214930127071966	5.106969129025085	7.680206144062633	0.748422890988893	-1.1069204755848274	47.0	3119.0
14.0	3175.0	-12.687838574002575	-10.033730144708208	-0.9901844706938778	3.3217298761849525	5.07406329385951	8.82459555396595	-0.14948034058709725	-0.6640657863537481	25.0	3170.0
15.0	3225.0	-14.746434739371095	-5.950181765627116	-1.577236046971242	3.2172185676384575	5.2829504890117285	6.398284648119562	3.6091450259189886	-0.9685063969622558	89.0	3235.0
16.0	3275.0	-15.646910777438183	-11.24607537059008	-1.0666060754804807	1.3270216720151495	3.4594955445577114	8.224710899323618	1.474755524300627	-1.3602902611306449	101.0	3284.0
17.0	3325.0	-15.109337965251157	-8.309039423034514	-0.23359586479920758	2.078558724610824	3.9687841587854322	6.75693512054142	3.560494365121423	-1.7900933455186527	171.0	3313.0
18.0	3375.0	-18.1993877964548	-14.25960777694507	-10.130716529459516	-2.1970051550262464	1.821035700364515	7.149247262138159	0.7996492297438449	0.8693366956618969	252.0	3382.45
19.0	3425.0	-16.880001169675694	-14.463799803451138	-6.083449794980211	1.8484289899318727	3.981201096112663	10.416642747494471	-1.0890491467014587	0.05650228193559658	173.0	3420.0
20.0	3475.0	-15.400984483068259	-11.946953093801005	-7.038291095203819	1.5990138787236319	2.818653228822132	8.626102040248727	-0.829409821883548	0.3669746803331354	161.0	3470.4
21.0	3525.0	-14.675731452741259	-9.177108504209608	-4.517050434392766	0.06720196288223455	3.6289979044434872	5.996344506440896	0.7019111038914256	-0.18769272821010682	105.0	3523.0
22.0	3575.0	-13.549955416848336	-9.283338355781655	-5.118816568574491	0.413164467151228	3.1192543257163585	6.052874826829952	0.7010347848166041	0.17159270271020433	71.0	3570.9
23.0	3625.0	-18.7837953646397	-11.613949112957433	-5.341031521470807	-0.5071083389196485	1.0495639375251997	7.0248175517718225	1.6343319175056337	-0.8052708117078272	71.0	3618.1
24.0	3675.0	-14.51755095814189	-10.977410396998621	-5.408065638555781	-0.10510773565552978	0.6674528766126286	7.642212382636321	-0.5562865115906543	-0.20819867834615058	33.0	3679.4
25.0	3725.0	-14.711829402539456	-12.687263925237502	-6.331515235896146	0.9116727727301867	1.9959847755091076	7.790741294598739	-0.1282308597796571	0.30905584589245005	68.0	3728.0
26.0	3775.0	-14.552101692637542	-13.296042178719048	-8.5407160947093	-2.3759476225240195	-0.9375615086126832	7.357237705574384	-0.8764480415461406	0.18113793192980687	39.0	3770.2
27.0	3825.0	-12.013602629890041	-11.623933796144016	-7.735329782154743	-2.3748995809587115	1.1160096495399507	5.982193389833235	0.18701376461172448	0.6550366491894378	43.0	3828.1
28.0	3875.0	-11.507226500719892	-10.438293163352652	-5.57694392676833	-1.7324088105585855	0.3392847946903643	5.428800865854142	-0.17166542725527512	-0.06970434498999097	65.0	3875.4
29.0	3925.0	-12.758240147096034	-10.090038440807081	-6.851312730891124	-2.6840486772574685	-1.2466726119475524	5.0592810426469494	-0.505555425264848	0.14092306462516332	54.0	3921.55
30.0	3975.0	-10.072677420776	-8.491716310677688	-5.33796417916288	-1.0143701595983796	-0.30128571030685336	4.544563940615763	-0.45167047289330053	0.19238723335123717	73.0	3978.0
