# Supplementary material for: Widespread reworking of Hadean-to-Eoarchean continents during Earth’s thermal peak
Source: Nat Commun. 2021 Jan 12;12:331. doi: 10.1038/s41467-020-20514-4 (PMC7803784; doi:10.1038/s41467-020-20514-4)
Supplement: Supplementary file 8 — Supplementary Data 5 [file 41467_2020_20514_MOESM8_ESM.zip › source data/GlobalHfData2_50MaBin_Canada.csv]

Bin#	BinMidpoint	Minimum	5th Percentile	Median	95th Percentile	Maximum	2SD	Kurtosis	Skewness	N	MedianAge
1.0	2525.0	-12.679014923105969	-11.311220524120813	-2.551443973147771	2.8929295985569135	7.861969140310343	9.193362098697724	0.09492716047792316	-0.4115267617429321	33.0	2518.0
2.0	2575.0	-16.89048378986202	-5.607677653656163	-0.22425245475743427	3.627168553030579	4.731472866918995	6.926979797087202	6.210130315311268	-1.865047793963179	70.0	2582.293516033469
3.0	2625.0	-16.7436006530719	-7.49908193562665	0.5938473399580424	4.269819469219002	6.511406028646416	7.5257961605273245	4.544210351026388	-1.7513748909281037	73.0	2619.0
4.0	2675.0	-17.527544679588615	-6.874352573469911	-0.9497882776876576	4.646632352809377	6.135152825554879	8.622413169911177	1.7926032597478603	-0.9591203717873118	211.0	2681.0
5.0	2725.0	-18.994198079008704	-11.031493421721938	0.5379344247757878	5.543391358206582	7.48936129467026	10.381773490551964	1.502912346764882	-1.2348837183851455	293.0	2722.0
6.0	2775.0	-21.49980687082831	-12.834956621007587	0.946617747431544	5.24727655929591	6.5614532272251225	10.642096217954128	3.269200986267222	-1.7039284229068954	76.0	2774.0
7.0	2825.0	-11.086035280171158	-8.78039518184065	0.7169215397528905	5.392474407910351	6.030386381814523	7.412385382601882	1.9794783042486754	-1.2764361253853216	70.0	2824.5
8.0	2875.0	-10.209248313254315	-9.725117709523056	0.8030364018030145	4.187231518840146	6.57815236891901	9.317284935036698	-0.721217228150262	-0.6358149425114988	40.0	2872.95
9.0	2925.0	-11.419383095088165	-9.511316419922421	1.5707461150815671	4.522688351661141	5.136775236986857	8.970637408719577	0.05212747026718478	-1.1159645925498245	58.0	2930.0
10.0	2975.0	-10.404642343608828	-5.618757391465113	1.3584443246750233	4.193814207216762	4.5364767961286745	6.94447459172857	0.4058362863042042	-0.893101739409319	46.0	2963.0
11.0	3025.0	-4.702048819381632	-4.605146787577952	2.632176876362635	4.9070402469098	5.341708157178271	6.650933725666964	-0.2596438015125022	-0.9868041787220454	11.0	3009.0
12.0	3075.0	-16.81634803192278	-13.376853352588869	-2.1133364808578747	0.16330503830985593	0.9439815203093893	11.636017600290474	1.2250004509185688	-1.5819934585023492	7.0	3062.0
13.0	3125.0	-11.265167295068101	-3.294795106536408	-0.8163103068159483	2.9887336558627178	3.562636510767714	6.085718197344187	4.834814998833542	-1.7425914504567424	23.0	3142.5
14.0	3175.0	-9.185593171179285	-5.8996406012399305	-0.5853814866685347	1.5224200300854025	2.858161542467208	4.817306480798633	3.5641306932114007	-1.7594020785579345	33.0	3164.3
15.0	3225.0	-12.006448213285337	-10.140677306222923	-1.025085266552761	3.134093157847401	5.250204530802272	9.320544553365716	-0.2693511668371942	-0.5302584794998754	13.0	3234.0
16.0	3275.0	-12.68239760992107	-12.533010350477158	-0.9553831876474295	1.3946510536104706	3.5638602052912027	9.54259037386454	-0.11785555251207747	-0.9477053315487038	15.0	3267.0
17.0	3325.0	-14.197437488299158	-13.156371645921094	-5.259218298691026	0.7590169797995137	4.1494393248786565	8.069221709742243	0.833542050420629	-0.13495351156977023	25.0	3331.0
18.0	3375.0	-14.205714507314893	-6.817385711699875	-3.2332591654027354	-0.6309531443909888	1.237733454433343	4.828186751181118	6.972194687411909	-1.8368886683433912	46.0	3376.55
19.0	3425.0	-15.813558816900608	-15.623303625863505	-3.564138382221582	-0.13180672444379482	-0.07647553930345552	9.755186404542513	-0.14861377092925165	-0.9877062972426692	21.0	3411.8
20.0	3475.0	-13.50624317185023	-12.576149794827629	-6.924269168179231	1.2760138445764284	1.701141966794495	7.678573086588848	0.6761209163442476	0.5210289206741452	18.0	3477.65
21.0	3525.0	-9.001886141076776	-7.88707011567119	-4.726498077573527	-3.297653412990487	-2.1352522805784258	2.8146398600791276	1.5031974041321963	-1.037876117750545	38.0	3530.0
22.0	3575.0	-11.312110718796342	-7.420762904925826	-3.754613887080871	-0.7933287156625113	0.6696059259003739	4.125180039622086	2.311357503802296	-0.72705524267157	66.0	3574.0
23.0	3625.0	-12.003063681204074	-10.376767737577008	-6.1089017732179896	-1.5325552590885199	-1.4331028266034718	6.254687063240206	-1.0979138261549735	-0.1186984748247688	30.0	3625.45
24.0	3675.0	-10.37443936694693	-9.31895264005056	-3.888562254494854	-0.060025760112660906	0.8754593983772985	5.976847276642561	-0.9672146835281605	-0.18817986486947968	45.0	3669.0
25.0	3725.0	-11.704693475433903	-9.348262058932022	-6.036183815143481	-0.03940225728804651	3.1067003781348745	5.15227409448827	1.5376648603067995	0.7914163279912438	89.0	3731.9
26.0	3775.0	-9.43727047314713	-7.409230690809121	-4.537074618071735	0.8776403068111449	2.6945263770650207	6.045017466962349	-1.0047570259859713	0.35164309793760057	61.0	3764.5
27.0	3825.0	-9.328776477450784	-7.69053871207137	-0.2570516859412564	1.6527419330540913	2.2265816943489725	6.085510964836834	-0.055162813435439606	-1.0692789770336704	45.0	3835.0
28.0	3875.0	-10.780504504021016	-8.080356521586618	-0.34455545018963196	2.19748394421293	3.057865329567644	6.167538715923007	1.040812299578283	-1.2478866622480702	62.0	3861.6
29.0	3925.0	-12.03003200588415	-9.354246132021071	-2.9790550885733236	0.20343671787381418	2.2171495333656033	6.690038391774092	1.4706445899221219	-1.1023617891192337	15.0	3917.6
30.0	3975.0	-4.78041804827245	-4.694804572675126	-4.19577367961721	-1.1406541522835938	-0.7700659098952567	3.309162007759637	-0.9153237668195455	0.7917608718793615	5.0	3981.0
