# Supplementary material for: Widespread reworking of Hadean-to-Eoarchean continents during Earth’s thermal peak
Source: Nat Commun. 2021 Jan 12;12:331. doi: 10.1038/s41467-020-20514-4 (PMC7803784; doi:10.1038/s41467-020-20514-4)
Supplement: Supplementary file 8 — Supplementary Data 5 [file 41467_2020_20514_MOESM8_ESM.zip › source data/GlobalHfData2_50MaBin_Greenland.csv]

Bin#	BinMidpoint	Minimum	5th Percentile	Median	95th Percentile	Maximum	2SD	Kurtosis	Skewness	N	MedianAge
1.0	2525.0	-10.406480356064396	-10.02016737610567	-6.5433505564771455	-3.0665337368486205	-2.680220756889895	10.926581111567891	-2.0	0.0	2.0	2536.5
2.0	2575.0	-13.073800165632754	-12.299810946100052	-4.25156176634689	-0.9819705668615565	-0.9185291333613232	8.293365246642628	-0.4471621631198688	-0.86798766940124	12.0	2577.5
3.0	2625.0	-23.02296396352932	-19.19679177910882	-3.6616738653999503	-1.0103024001814604	0.8809348894578406	12.188783478438856	2.052259942834434	-1.7817662968184447	20.0	2629.0
4.0	2675.0	-22.81806361400518	-18.339188505578974	-13.817925906157713	-0.5626774240774515	1.0569656049796983	15.190067345441717	-1.7658472606513083	0.045599046746856484	64.0	2677.0
5.0	2725.0	-24.132835008956466	-16.98400244019238	-3.3274489835449783	-0.485556712295776	1.3411875114344163	11.148911687570486	1.2320828016464302	-1.2727845761013785	46.0	2718.5
6.0	2775.0	-9.572264712097711	-8.950961332944152	-1.557315639664214	0.6203530614200499	1.3494185259199654	5.461025162000509	1.34762113463254	-1.4931011559970084	47.0	2779.0
7.0	2825.0	-18.26379045425486	-5.465971324321361	0.20447153000202611	2.4581837518252714	3.748348974905724	6.465813720813156	13.161407586144808	-3.2209439261828248	72.0	2831.3
8.0	2875.0	-15.579461040807763	-3.8011373463411875	0.6042521426552483	2.1212551513312135	3.984272557462365	5.384151695118796	15.22517864356789	-3.3285329830575185	70.0	2871.05
9.0	2925.0	-4.544040224643275	-3.547682242667549	1.489837791375237	4.183321623426606	4.368206197047364	5.368658034016505	-1.2473857578058194	-0.15661393580319527	27.0	2914.0
10.0	2975.0	-19.63369584969343	-13.96043859238738	-1.2739697116426196	4.819806933971215	5.468261474517178	12.20058692093218	0.2628834705250789	-0.9795911406512219	52.0	2972.0
11.0	3025.0	-13.588291440688183	-11.235469191140712	-2.854265631432318	0.9394413587791022	1.0951810712311882	7.447492771985916	2.3938440503819	-1.5512043777448847	25.0	3026.1
12.0	3075.0	-3.819294664443307	-2.6071794236340318	1.0967356256430527	1.8171626202306834	1.9130471385020442	4.261618555916091	1.0255449195678326	-1.6836209573368643	6.0	3058.0
13.0	3125.0	-11.84640538363868	-11.801939029841169	-6.78235758064083	2.0711573247719213	2.472856666382306	12.936241080935302	-1.8249270676556744	0.13409446964984462	8.0	3111.8999999999996
14.0	3175.0	-10.352190568192476	-10.170146768439025	-1.5062430464296561	0.938639410826113	1.7648834880978903	8.885480213469366	-0.746125843344065	-0.9140284157699565	8.0	3176.2
15.0	3225.0	-9.344399912797341	-9.33989765566623	0.21756734420508295	1.789661475255277	2.0215378583277044	9.891295233216761	-1.8404696211154568	-0.30421642537614546	19.0	3232.0
16.0	3275.0	-9.060918306843524	-8.46503581260094	0.45416251893248827	1.2480540155617164	1.595650447163699	9.0375574334889	-1.670553690688176	-0.5397194069401513	19.0	3258.4
17.0	3325.0	-10.019776963536842	-9.798958813410529	-7.811595462273724	-6.951933353664952	-6.856415341597311	3.2450260765892103	-1.499999999999999	-0.4415731177202869	3.0	3320.0
18.0	3375.0	-9.13574835323061	-9.099015377475428	-8.768418595678785	-8.43782181388214	-8.401088838126958	1.0389654499860275	-1.9999999999999998	7.209898315334127e-15	2.0	3385.8999999999996
19.0	3425.0	-5.236890310352793	-5.15782090081146	-4.156687640648471	-2.977848618410495	-2.867419368502988	2.1385052314654724	-1.5775935193994572	0.10838466962589889	4.0	3423.95
20.0	3475.0	-7.253904267293665	-7.005971599958971	-4.774577593946727	-4.26014735219693	-4.202988436446953	3.2436463355357734	-1.5000000000000002	-0.6095851975006843	3.0	3484.0
21.0	3525.0	-5.45507040806581	-5.256262950159574	-3.4669958290034497	-2.7292218338600405	-2.6472469455107728	2.887709745429877	-1.5	-0.45946501490706515	3.0	3523.2
22.0	3575.0	-7.149732984669255	-7.115508763191558	-3.32120721894813	-1.9377451642328407	-1.5544468489681051	3.8897919662292275	-0.5699414131923537	-0.8596694056216436	9.0	3590.0
23.0	3625.0	-4.854933855094057	-4.05301720095963	-1.0338815912314114	1.057154028327401	2.4621724121898225	2.9467298916081397	0.1299040188065188	-0.30509776127626165	82.0	3627.25
24.0	3675.0	-8.99562076259186	-2.8710898294102005	-1.2189888378622005	0.5525398773040807	1.396062457621472	3.067278610997588	9.504943174433793	-2.4170167838039163	65.0	3678.0
25.0	3725.0	-3.2668940140456737	-2.6223813827604414	-1.0359196514703184	0.6094586322914483	1.7930163962720513	2.049188973677692	-0.1142028164309381	0.09131417492624372	70.0	3716.15
26.0	3775.0	-3.7100034992121333	-2.6348486574609975	-1.160354772076766	-0.25439203835231355	0.5318724331093705	1.4922805744415666	0.9834420306192411	-0.7444713725924214	70.0	3786.55
27.0	3825.0	-2.9281835380912113	-2.1289699621662717	-0.11553741318004462	1.4512710772076607	1.818320427056097	2.254090406867986	-0.6440505727291832	-0.2442217221961809	73.0	3810.0
28.0	3875.0	-1.2201213258034027	-1.1230765192802306	-0.38653245383879486	1.1193386637535772	1.4519069776919302	1.5221073432796823	-0.4784815779406526	0.6701198723071532	17.0	3867.8
