# Supplementary material for: Widespread reworking of Hadean-to-Eoarchean continents during Earth’s thermal peak
Source: Nat Commun. 2021 Jan 12;12:331. doi: 10.1038/s41467-020-20514-4 (PMC7803784; doi:10.1038/s41467-020-20514-4)
Supplement: Supplementary file 8 — Supplementary Data 5 [file 41467_2020_20514_MOESM8_ESM.zip › source data/GlobalHfData2_50MaBin_S_America.csv]

Bin#	BinMidpoint	Minimum	5th Percentile	Median	95th Percentile	Maximum	2SD	Kurtosis	Skewness	N	MedianAge
1.0	2525.0	-17.809586867720828	-13.83704368554789	0.6598639402377593	4.4755904711428744	7.614734403831314	11.808831012430707	-0.29772225244567485	-0.9271131169587619	94.0	2444.0
2.0	2575.0	-13.235945440348562	-11.967700023396421	-7.874607990959737	5.566232941261793	7.83715007986574	12.155287189933539	-0.9868838475470341	0.5913804979970918	33.0	2526.0
3.0	2625.0	-22.70927763359576	-10.477184173721788	-6.720803869435521	0.11274660483772996	7.133441391820039	8.374580338646137	3.280150347977437	-0.4273073498692586	67.0	2580.0
4.0	2675.0	-12.961429855908868	-10.294738667241399	-5.751122617309035	0.8861562703041934	6.537971396864961	6.924621258002897	0.018002949253271616	0.4190165668989864	157.0	2628.0
5.0	2725.0	-18.870474086345457	-9.84406518803671	-5.020378302622586	1.2496543212363587	6.49489143657922	7.505834218171714	1.530513387605522	-0.22927754721969004	225.0	2678.0
6.0	2775.0	-18.998820469388058	-7.9417457286669055	-4.125621849238037	0.051022968476033534	2.3585143886850624	5.689312219557842	5.116991372152153	-1.2239447254265887	335.0	2720.0
7.0	2825.0	-12.708673496910627	-7.103480113552496	-2.1951146368731633	-0.06950344799555645	2.5108432329190578	4.813370085438497	2.358040203121381	-1.2230634353357412	302.0	2780.0
8.0	2875.0	-15.0764176387852	-10.188582626279196	-2.7863532137750724	1.0475001800438462	2.406482473942262	7.12008559578173	0.7427050300338092	-0.9266527168093106	203.0	2824.0
9.0	2925.0	-12.137222078658638	-7.700324075791521	-2.048411409850681	1.5906854333380682	4.57321636137431	6.1300024592766365	-0.4773804114979723	-0.3863365159317602	302.0	2871.0
10.0	2975.0	-13.789765557227218	-7.600115728842116	-1.558697534960185	2.9000305071043	5.46105755717452	6.787898471268647	1.0215561848203896	-0.728936222560698	85.0	2921.0
11.0	3025.0	-12.59768925520155	-8.02603174409472	-1.859423556318518	2.9203060775359058	4.743818614993955	6.947524581644117	-0.2247682760607459	-0.35522561541806774	90.0	2966.5
12.0	3075.0	-7.4176282875138	-5.851676601346945	-2.5898444178823476	3.0951951501839714	4.268182307187729	5.613085020318345	-0.12680260655268594	0.5261861034023736	46.0	3019.0
13.0	3125.0	-9.213047721456924	-5.980163571808251	-1.0825448229645485	2.82636558717808	4.246327356141055	6.132140267536831	-0.17526756644186658	-0.4218576747511493	58.0	3075.0
14.0	3175.0	-10.11688790047427	-7.209282880813628	-2.4407349593374983	0.9281944740815451	2.5698890263714524	5.572496743526348	0.4043592594325385	-0.6939660429032853	30.0	3123.4
15.0	3225.0	-9.442409209690084	-6.65581939628046	-1.9668256020988206	2.4172840238114706	3.9399814392560017	5.96068872344124	-0.17894953524321355	-0.3181495296261032	45.0	3176.6
16.0	3275.0	-6.44004650788621	-5.567154959209897	-1.492021077711403	0.7991781191741818	2.532863748614389	4.105879167053586	-0.21147742212452947	-0.5162482074774957	42.0	3226.5
17.0	3325.0	-11.71540636834445	-6.583444832895413	-2.8866350342537928	-0.17339509329289457	1.3916304411831781	4.466809640999809	0.8624794271100953	-0.5817804970043501	102.0	3286.5
18.0	3375.0	-9.311426587791383	-6.422993585530056	-2.379281697828528	0.8120423254259768	4.50598657845358	4.49378944682688	0.7459561466650584	-0.07735247617658027	116.0	3314.0
19.0	3425.0	-6.922276449620179	-6.463103361858624	-2.103368953902951	0.4076506814520394	1.8341953884970508	4.41267506802121	-0.6005420476131302	-0.24638292675180026	30.0	3369.0
20.0	3475.0	-4.199143777735559	-3.87275058750508	-1.2149195802796386	3.3458486068672624	3.613230193157957	4.344733891722446	-0.05641464980736233	0.8022101146279684	30.0	3430.0
21.0	3525.0	-6.449975290705456	-5.436923857324527	-1.7366288673037467	-0.8590294244250625	-0.5846986430990686	3.826693939933939	0.9192549770742571	-1.4447213098911114	7.0	3468.0
22.0	3575.0	-11.06404877234013	-7.855584266622251	-2.932681347000976	-1.2612551762630764	-0.7447546594685495	5.498469435819724	3.5857426906167547	-2.0661536464503203	11.0	3531.0
23.0	3625.0	-3.4036078828636462	-3.2174397211877093	-1.8861268233472117	0.04071105711600348	0.7588638052169472	2.6325044386573144	0.4494317509377388	1.0467614395342266	7.0	3568.0
24.0	3675.0	-3.2245905272176856	-3.2245905272176856	-3.2245905272176856	-3.2245905272176856	-3.2245905272176856		-3.0	0.0	1.0	3614.0
25.0	3725.0	-4.331312402601206	-4.29196916268515	-3.9378800034406414	-3.583790844196133	-3.5444476042800765	1.1127948695397119	-2.0	0.0	2.0	3728.5
26.0	3775.0	-2.596592704777745	-2.596592704777745	-2.596592704777745	-2.596592704777745	-2.596592704777745		-3.0	0.0	1.0	3882.0
27.0	3825.0	-2.0585309055454193	-2.0585309055454193	-2.0585309055454193	-2.0585309055454193	-2.0585309055454193		-3.0	0.0	1.0	3909.0
