# Supplementary material for: Widespread reworking of Hadean-to-Eoarchean continents during Earth’s thermal peak
Source: Nat Commun. 2021 Jan 12;12:331. doi: 10.1038/s41467-020-20514-4 (PMC7803784; doi:10.1038/s41467-020-20514-4)
Supplement: Supplementary file 8 — Supplementary Data 5 [file 41467_2020_20514_MOESM8_ESM.zip › source data/GlobalHfData2_50MaBin_SouthernAfrica.csv]

Bin#	BinMidpoint	Minimum	5th Percentile	Median	95th Percentile	Maximum	2SD	Kurtosis	Skewness	N	MedianAge
1.0	2525.0	-20.43463752836816	-19.321099416822474	-4.543696831003086	0.5969001864625234	7.087779252308302	13.821689933336783	-0.09645247191406625	-0.5719799862570925	21.0	2527.0
2.0	2575.0	-20.55645687188079	-14.532671852812152	-4.07357886066384	-0.4081132235633782	0.747155845894909	8.913135152169113	3.6939211082046723	-1.8669718165652276	32.0	2579.5
3.0	2625.0	-18.480185457808716	-13.917917276489167	-3.829925361281683	0.025466105650906457	5.0478168944834145	8.587544175462895	3.075720306388111	-1.464916316686152	61.0	2626.0
4.0	2675.0	-20.96605389038664	-10.463332080037913	-3.71677950976812	-0.28771874546607007	1.6163684892056551	6.622894722267684	9.191295994409794	-2.4033259895497667	82.0	2676.5
5.0	2725.0	-15.193425524450133	-14.156065530706861	-6.322024356953948	-0.3026734187821525	1.0163280419051013	7.767577025999368	0.34425254849646825	-0.5216064016218042	28.0	2709.0
6.0	2775.0	-15.672286592131046	-13.353328686277756	-0.7330118856385681	1.1935382649796988	1.622396260789749	8.883786546618536	3.3681047170657443	-2.149864093438834	46.0	2784.0
7.0	2825.0	-16.42250863892358	-14.32527557585128	-0.32570298687417676	2.0541632403658925	3.0892810190041864	11.215026213353017	0.21860876671064133	-1.288961488217598	39.0	2826.0
8.0	2875.0	-11.212542962781846	-10.95577737430564	-0.2771709074600448	2.359510880603488	3.410915913266699	10.49941637221631	-1.4052368818182142	-0.4942951997171302	24.0	2886.75
9.0	2925.0	-13.972444293017805	-9.43939621334039	1.0144998162853192	3.9729986673711073	5.766304828176416	7.991619069912861	2.323204441099697	-1.6958223069038834	98.0	2934.0
10.0	2975.0	-16.507815946597006	-9.159469645615149	0.7428333724279756	4.644161202700392	5.869870590415882	8.398027753277393	1.3325750354601915	-1.1779450711482955	146.0	2975.0
11.0	3025.0	-16.443804731326452	-9.287229382361817	-0.22820057218320144	2.885266695898278	5.42791757696337	7.42517600639331	2.6332771522950216	-1.54569795354684	117.0	3024.0
12.0	3075.0	-11.80706384210195	-6.216642345034106	0.024268213715816778	3.26702340600482	5.814544645461606	5.1927397017336485	2.24257331780428	-1.1141374712707133	252.0	3076.45
13.0	3125.0	-13.785699778601224	-6.302873576660929	-0.6717430947045244	1.4164779605342355	3.2546776594455373	5.366414758484907	4.441180623884592	-1.7366259796434034	168.0	3115.0
14.0	3175.0	-13.43840059237933	-6.001472300307064	-0.6506146940921109	2.021558924127695	5.068409740445201	5.483368379061457	2.6547310827139246	-1.1659305953277654	192.0	3181.55
15.0	3225.0	-12.93349952519951	-3.898240574006006	-0.10575632993337081	2.022331007552669	3.7407878255990568	4.022470883364646	5.339412046774601	-1.5852228809912858	469.0	3217.0
16.0	3275.0	-12.206515227739523	-6.28882210217091	-0.37102981417125314	2.7030185860718023	4.641572039236763	4.787867027549459	4.283939057176477	-1.445513574612471	222.0	3268.0
17.0	3325.0	-8.841797976408827	-3.882870649628556	-0.13287844886189504	3.3614553375282963	5.13330444037674	4.632008761845739	0.9781487922140233	-0.35619025555998474	131.0	3321.0
18.0	3375.0	-8.438635898849745	-4.799436001393653	-0.5704838971032355	2.442708419533533	4.271737354979432	4.525344696271954	2.02318370085165	-0.7845499070999618	73.0	3367.0
19.0	3425.0	-7.466115444874077	-4.059696907398713	-0.4833207155163777	1.9572425892777634	3.985945044782113	3.8942177229646258	2.0144781914927075	-0.9781001743252805	168.0	3430.65
20.0	3475.0	-9.21958186945182	-2.81496882651322	0.3262907099377266	2.74052488110077	4.234824413678062	3.5220992700157177	4.123130373651715	-1.227947128231932	278.0	3460.0
21.0	3525.0	-7.233056957406392	-3.8167894142525083	0.49753511267347506	2.9503314943999364	4.356114649959331	4.168484434652836	0.5271077929945718	-0.8269512752241421	282.0	3530.0
22.0	3575.0	-2.7087424809657534	-2.3279674302929543	-0.011076811814447751	2.5832229944060527	3.0155103386730886	3.0586334865860474	-0.8232180816506025	0.08462809953153583	45.0	3553.0
23.0	3625.0	-5.182749722137947	-4.272523989801158	-1.8093796097296	0.9452636605300491	3.9045826261152605	3.6540088803724102	0.4179841212668083	0.4673672906926131	61.0	3647.0
24.0	3675.0	-5.1310043204699785	-3.6723581937402323	-2.019954982880323	1.285266389378092	1.5293572836649894	3.643913401192128	-0.5863023778688841	-0.07594407278813312	15.0	3661.0
25.0	3725.0	-5.580475730943002	-5.580475730943002	-5.580475730943002	-5.580475730943002	-5.580475730943002		-3.0	0.0	1.0	3881.0
26.0	3775.0	-6.90029343989873	-6.90029343989873	-6.90029343989873	-6.90029343989873	-6.90029343989873		-3.0	0.0	1.0	3909.0
